# Supplementary material for: Soft matrix promotes immunosuppression in tumor-resident immune cells via COX-FGF2 signaling
Source: Nat Commun. 2025 May 27;16:4908. doi: 10.1038/s41467-025-60092-x (PMC12116891; doi:10.1038/s41467-025-60092-x)
Supplement: Supplementary file 3 — Supplementary Movie 1-9 [file 41467_2025_60092_MOESM3_ESM.zip]

Archive with 20 entries (19 files):
- Movies for Peura et Al/
- __MACOSX/._Movies for Peura et Al
- Movies for Peura et Al/Movie8.mov
- __MACOSX/Movies for Peura et Al/._Movie8.mov
- Movies for Peura et Al/Movie9.mov
- __MACOSX/Movies for Peura et Al/._Movie9.mov
- Movies for Peura et Al/Movie2.mov
- __MACOSX/Movies for Peura et Al/._Movie2.mov
- Movies for Peura et Al/Movie3.mov
- __MACOSX/Movies for Peura et Al/._Movie3.mov
- Movies for Peura et Al/Movie1.mov
- __MACOSX/Movies for Peura et Al/._Movie1.mov
- Movies for Peura et Al/Movie4.mov
- __MACOSX/Movies for Peura et Al/._Movie4.mov
- Movies for Peura et Al/Movie5.mov
- __MACOSX/Movies for Peura et Al/._Movie5.mov
- Movies for Peura et Al/Movie7.mov
- __MACOSX/Movies for Peura et Al/._Movie7.mov
- Movies for Peura et Al/Movie6.mov
- __MACOSX/Movies for Peura et Al/._Movie6.mov
