# Supplementary material for: Soft matrix promotes immunosuppression in tumor-resident immune cells via COX-FGF2 signaling
Source: Nat Commun. 2025 May 27;16:4908. doi: 10.1038/s41467-025-60092-x (PMC12116891; doi:10.1038/s41467-025-60092-x)
Supplement: Supplementary file 6 — Source Data [file 41467_2025_60092_MOESM6_ESM.xlsx]

## Sheet: Contents
Sheet:	Description:	Additional description
Figure 1B	The rheological strain sweep measurements of the soft and stiff nanocellulose (NC) matrices (n=5 per matrix stiffness).
Figure 1C	The raw values of main tumor infiltrated leukocytes (TIL) subtypes from three patient samples cultured in soft nanocellulose (NC) gel and Matrigel in comparison to fresh uncultured tumor.
Figure 1D	The relative numbers of TIL and tumor cells in PDEC samples (n=3).
Figure 1G, H, 3A, B, C, Supplementary	DEseq2 normalized count table of mRNA-seq used in the study Figures 1G, 1H, 3A, 3B, 3C and several Supplementary Figures (see sheet for further details)
Figure 3B, C	Differentially expressed genes between PDECs cultured in GrowDex 0.3% vs uncultured sample.
Figure 1I, S3A	ELISA cytokine assay of four individual patients cultured as PDECs for 3 days.
Figure 1J, S3B	ELISA cytokine analysis of four individual peripheral blood mononuclear cell (PBMC) donors with similar cell numbers per matrix and dilution factors as detected from PDEC samples.
Figure 2G	Quantification of main CD8+ T-cell subtypes in three patient samples grown in soft and stiff PG gels. Significant comparisons are indicated with line (n=3).
Figure 2J	Median fluorescence intensity of two M2-macrophage related markers, CD206 and CD163, between the soft and stiff PG gel cultures (n=8).
Figure 4B, Supple 6B	Median fluorescent intensity of CD163 in the M0 macrophages cultured with fibroblast growth factor 2 (FGF2), heparin + FGF2, heparin overnight and compared with interferon-g (IFN-g) + lipopolysaccharide (LPS) (M1) and interleukin (IL-4) + IL-13 (M2a) treated macrophages (M1/M2 n=4, n=12).
Figure 4C, Supple 4E	Expression of CCL17, CXCL9, and Tumor necrosis factor alpha (TNF-a) at the mRNA level in the macrophages cultured with FGF2, heparin or with both FGF2 and heparin overnight (n=4).	qRT-PCR analysis with 6 M1 and M2 related primers from the same conditions. (N=4)
Figure 4D	Quantification of heparin levels from four patient derived explant cultures (PDEC) samples cultured in the soft and the stiff nanocellulose (NC) matrix for 3 days (n=4).
Figure 4E-F	Western blot protein analysis of cyclooxygenase 2 (COX2) and FGF2 from six different patient samples treated with Ketoprofen or Celecoxib. The protein quantitation is represented as boxplot. g, Median expression of CD163 and CD206 in macrophages from PDECs with NCS12 or Celecoxib supplementation or with combination (n=4).
Figure 5C-G	Quantifications of CD45, CD20, CD3, CD68, EPCAM, and FGF2 positive areas from IHC and IF staining. The expressions of CD45, CD20, CD3. and CD68 was normalized to the size of the tumor tissue (cells/tumor area). Three individual measurements were taken from each image (IF) and one from FGF2 IHC. The statistical significance was calculated with one-sided t-test.
Figure 4G	Median expression of CD163 and CD206 in macrophages from PDECs with NCS12 or Celecoxib supplementation or with combination (n=4).
Figure 6B	Per spot FGF2 and macrophage as well as several immune cell gene sets expression.
Supplementary 3C	Flow cytometry analysis of main cell types in PBMCs cultured in soft and stiff NC gels and in Matrigel for 3 days.
Supplementary 3F	Main cell types present in the PeptiGel matrices after 3 days of culture, analyzed with flow cytometry.
List of patient samples	Clinical characteristics of all patient samples used in the study and resepective images/experiments performend with each sample.
GSEA immune gene sets	Genesets used in tha analysis of Figure 1H.
GSEA cell identity gene sets	Gene sets used in the Figure 3a.
Macrophage gene sets	Gene sets and their respective sources used in Figure 2I.
scRNA sample identity	The identity number that can be used to identify each scRNA sample in Zenodo.
DE genes of macrophages	Differentially expressed genes in myeloid/macrophage cluster in the single cell data. Calculated with wilcox ranked sum test.
List of packages	List of all essential R-libraries and versions used in the analysis and visualization

## Sheet: Figure 1 B
	0.3% NC					1% NC					20% PG					100% PG
Measurement	Shear strain	G´	G´´	Phase angle		Shear strain	G´	G´´	Phase angle		Shear strain	G´	G´´	Phase angle		Shear strain	G´	G´´	Phase angle
1	[%]	[Pa]	[Pa]	[°]		[%]	[Pa]	[Pa]	[°]		[%]	[Pa]	[Pa]	[°]		[%]	[Pa]	[Pa]	[°]
	0.0101	23.087	1.7672	4.38		0.0101	1313	178.82	7.76		0.01	155.08	61.3	21.57		0.0101	4929.4	628.22	7.26
	0.0148	9.4279	2.2691	13.53		0.0148	1347.1	200.3	8.46		0.0148	156.97	59.324	20.7		0.0148	4923.6	640.08	7.41
	0.0216	10.959	3.1019	15.8		0.0217	1360	197.99	8.28		0.0216	159.06	65.537	22.39		0.0217	4942.5	645.21	7.44
	0.0318	12.1	0.87411	4.13		0.0318	1368.2	199.4	8.29		0.0318	163.92	61.174	20.47		0.0318	4932.8	635.03	7.34
	0.0467	11.599	2.9794	14.41		0.0467	1376.7	194.4	8.04		0.0467	167.66	57.777	19.01		0.0466	4909.2	640.67	7.44
	0.0685	11.19	2.844	14.26		0.0685	1381.6	196.23	8.08		0.0683	178.73	32.755	10.38		0.0685	4872	652.43	7.63
	0.101	11.246	1.8082	9.13		0.1	1381.8	197.44	8.13		0.101	160.23	53.513	18.47		0.1	4760.5	679.7	8.13
	0.148	11.307	1.8333	9.21		0.147	1370.4	197.27	8.19		0.148	160.38	53.46	18.43		0.148	4583.7	713.24	8.84
	0.217	11.037	2.1647	11.1		0.217	1366.2	199.17	8.29		0.217	155.27	53.092	18.88		0.217	4321.4	749.18	9.84
	0.318	11.027	0.78737	4.08		0.318	1349.3	200.63	8.46		0.318	146.27	53.415	20.06		0.318	3939.8	776.02	11.14
	0.467	10.368	1.8434	10.08		0.467	1317.1	202.11	8.72		0.466	132.11	53.135	21.91		0.466	3142.8	893.98	15.88
	0.685	10.002	1.9248	10.89		0.685	1265.9	203.8	9.15		0.685	111.51	53.269	25.53		0.685	2103.1	1005.1	25.54
	1.01	9.3951	2.0101	12.08		1.01	1189.9	206.23	9.83		1.01	88.99	50.399	29.53		1.01	1108.2	982.58	41.56
	1.48	8.6701	2.016	13.09		1.48	1086.2	210.9	10.99		1.48	63.982	44.662	34.92		1.48	638.51	801.37	51.45
	2.17	7.7056	2.0644	15		2.17	953.12	221.76	13.1		2.17	38.973	36.572	43.18		2.17	359.91	629.03	60.22
	3.18	6.6039	2.0316	17.1		3.18	798.72	248.28	17.27		3.18	22.445	27.331	50.61		3.18	217.49	475.72	65.43
	4.67	5.4766	2.0011	20.07		4.67	632.39	285.45	24.29		4.67	13.185	19.37	55.76		4.67	136.66	355.58	68.98
	6.85	4.2801	1.8952	23.88		6.85	461.11	305.01	33.48		6.85	7.7882	13.7	60.38		6.85	88.016	265.74	71.67
	10	3.2447	1.6911	27.53		10.1	314.6	289.64	42.63		10.1	4.5959	9.8796	65.05		10.1	57.401	198.61	73.88
	14.8	2.4013	1.4323	30.82		14.8	205.89	251.05	50.65		14.8	2.7956	7.2493	68.91		14.8	37.465	148.29	75.82
	21.7	1.7857	1.1845	33.56		21.7	131.52	205.55	57.39		21.7	1.6819	5.5361	73.1		21.7	24.203	108.54	77.43
	31.8	1.2918	0.93765	35.97		31.8	83.612	162.65	62.79		31.8	0.83801	4.0661	78.35		31.8	15.489	79.261	78.94
	46.7	0.86071	0.72429	40.08		46.7	53.395	126.05	67.04		46.6	0.43267	2.8791	81.45		46.6	10.129	57.139	79.95
	68.5	0.57166	0.55776	44.29		68.5	34.896	96.126	70.05		68.5	0.21932	2.0527	83.9		68.5	5.9053	39.459	81.49
	100	0.37293	0.43439	49.35		101	22.528	69.739	72.1		101	0.11788	1.5164	85.55		101	3.5444	26.075	82.26
Measurement	Shear strain	G´	G´´	Phase angle		Shear strain	G´	G´´	Phase angle		Shear strain	G´	G´´	Phase angle		Shear strain	G´	G´´	Phase angle
2	[%]	[Pa]	[Pa]	[°]		[%]	[Pa]	[Pa]	[°]		[%]	[Pa]	[Pa]	[°]		[%]	[Pa]	[Pa]	[°]
	0.0101	17.156	0.99038	3.3		0.01	533.31	64.988	6.95		0.01	125	41.737	18.46		0.0101	8309.2	1128.4	7.73
	0.0147	18.068	1.4	4.43		0.0148	542.87	72.972	7.66		0.0147	129.18	44.984	19.2		0.0148	8366.3	967.62	6.6
	0.0217	14.95	3.538	13.31		0.0217	544.34	78.647	8.22		0.0217	127.83	47.039	20.2		0.0217	8352.9	1044.8	7.13
	0.0318	16.936	3.1276	10.46		0.0318	548.59	75.987	7.89		0.0318	128.18	47.344	20.27		0.0318	8345.5	1028.2	7.02
	0.0467	16.01	3.7656	13.24		0.0466	551.57	75.008	7.74		0.0466	129.46	48.877	20.68		0.0467	8309.2	1044.2	7.16
	0.0685	15.912	2.219	7.94		0.0685	552.36	76.824	7.92		0.0685	132.01	49.517	20.56		0.0685	8223.9	1035.5	7.18
	0.1	15.882	3.1084	11.07		0.101	551.44	77.033	7.95		0.101	136.44	49.927	20.1		0.101	8077.6	1039.5	7.33
	0.148	15.768	2.6802	9.65		0.148	546.21	77.213	8.05		0.147	136.25	49.988	20.15		0.148	7806.2	1056.7	7.71
	0.217	15.629	2.8733	10.42		0.217	537.89	77.634	8.21		0.217	133.18	48.195	19.89		0.217	7351.7	1079.5	8.35
	0.318	15.249	2.6346	9.8		0.318	525.44	77.877	8.43		0.318	124.14	48.306	21.26		0.318	6440.2	1149.2	10.12
	0.466	15.069	2.6895	10.12		0.467	506.63	78.334	8.79		0.467	110.54	47.74	23.36		0.466	4423.1	1384.2	17.38
	0.685	14.736	2.6856	10.33		0.685	481.05	78.328	9.25		0.685	92.918	46.952	26.81		0.685	2174.3	1422.9	33.2
	1.01	13.994	2.7739	11.21		1.01	447.96	78.145	9.9		1.01	73.537	44.312	31.07		1.01	1074.1	1163.6	47.29
	1.48	13.195	2.6862	11.51		1.48	406.91	78.099	10.86		1.48	48.49	38.207	38.24		1.48	667.44	901.75	53.49
	2.17	11.772	2.6493	12.68		2.17	356.35	78.024	12.35		2.17	26.868	27.366	45.53		2.17	416.14	688.58	58.85
	3.18	10.207	2.6092	14.34		3.18	297.56	78.083	14.7		3.18	14.95	18.943	51.72		3.18	258.9	523.39	63.68
	4.67	8.5443	2.4956	16.28		4.67	234.08	77.329	18.28		4.66	8.9755	13.198	55.78		4.67	165.81	396.53	67.31
	6.85	6.8922	2.3294	18.67		6.85	173.59	72.733	22.73		6.85	5.4129	9.4266	60.13		6.85	105.36	299.05	70.59
	10.1	5.4256	2.1209	21.35		10.1	121.4	64.235	27.88		10.1	3.4342	6.9706	63.77		10.1	68.837	223.5	72.88
	14.8	4.0386	1.8426	24.52		14.8	80.92	52.954	33.2		14.8	2.1635	5.3965	68.15		14.8	44.858	167.1	74.97
	21.7	2.8934	1.5412	28.04		21.7	51.527	41.029	38.53		21.7	1.2944	4.2997	73.25		21.7	28.94	123.66	76.83
	31.8	2.0977	1.2718	31.23		31.8	32.103	30.077	43.13		31.8	0.70967	3.3455	78.02		31.8	17.998	89.348	78.61
	46.6	1.4794	1.0366	35.02		46.6	19.563	21.614	47.85		46.6	0.34816	2.4408	81.88		46.7	9.7533	61.786	81.03
	68.5	0.91423	0.76135	39.79		68.5	11.806	15.829	53.28		68.5	0.19302	1.8415	84.02		68.5	5.248	41.851	82.85
	101	0.60859	0.60404	44.79		101	6.7141	11.555	59.84		101	0.11294	1.3691	85.28		101	2.6884	27.303	84.38
Measurement	Shear strain	G´	G´´	Phase angle		Shear strain	G´	G´´	Phase angle		Shear strain	G´	G´´	Phase angle		Shear strain	G´	G´´	Phase angle
3	[%]	[Pa]	[Pa]	[°]		[%]	[Pa]	[Pa]	[°]		[%]	[Pa]	[Pa]	[°]		[%]	[Pa]	[Pa]	[°]
	0.01	2.5236	0.29478	3.3		0.0101	1140.5	170.49	8.5		0.0101	147.1	48.614	18.29		0.0101	6569.3	896.21	7.77
	0.0152	8.2568	4.266	4.43		0.0148	1166.5	161.66	7.89		0.0148	154.08	49.1	17.67		0.0148	6732.8	861.83	7.29
	0.0229	12.037	1.168	13.31		0.0217	1183.4	167.17	8.04		0.0217	148.79	48.46	18.04		0.0217	6738.4	895.34	7.57
	0.0347	8.7513	0.98295	10.46		0.0318	1192.3	165.5	7.9		0.0318	148.64	50.801	18.87		0.0318	6722.3	948.5	8.03
	0.0524	9.7011	1.8748	13.24		0.0466	1199.3	168.45	8		0.0466	152.9	48.039	17.44		0.0466	6682.9	886.63	7.56
	0.0791	9.0454	2.2827	7.94		0.0685	1199.3	170.47	8.09		0.0685	151.83	48.435	17.69		0.0685	6676.5	896.62	7.65
	0.12	8.742	1.6521	11.07		0.101	1202.1	169.26	8.01		0.101	152.5	47.939	17.45		0.101	6573.2	915.17	7.93
	0.181	8.4963	1.7296	9.65		0.148	1196.7	170.86	8.13		0.148	151.33	47.762	17.52		0.148	6404.8	928.26	8.25
	0.273	8.716	1.924	10.42		0.217	1187	171.85	8.24		0.216	149.9	48.159	17.81		0.217	6096.7	976.79	9.1
	0.412	8.0649	1.677	9.8		0.318	1167.2	172.73	8.42		0.318	142.03	49.922	19.37		0.318	5537.6	1026.2	10.5
	0.623	7.5718	1.8121	10.12		0.467	1135.6	174.13	8.72		0.467	127.39	50.887	21.77		0.466	4742.3	1076.4	12.79
	0.941	6.4104	1.875	10.33		0.685	1087.1	175.76	9.18		0.685	108.26	50.883	25.17		0.685	3616.5	1114.3	17.13
	1.42	5.3013	1.8436	11.21		1.01	1015.7	178.83	9.99		1.01	83.752	49.204	30.43		1.01	2040.6	1128	28.93
	2.15	4.3048	1.8107	11.51		1.48	917.55	184.57	11.37		1.48	54.761	43.174	38.25		1.48	1055.3	994.55	43.3
	3.24	3.4256	1.7169	12.68		2.17	797.6	196.38	13.83		2.17	31.181	32.947	46.58		2.17	603.05	787.48	52.56
	4.9	2.5958	1.5985	14.34		3.18	657.73	218.66	18.39		3.18	17.924	23.253	52.37		3.18	382.81	599.46	57.44
	7.41	1.8543	1.4236	16.28		4.67	506.5	236.82	25.06		4.66	10.315	16.314	57.7		4.66	242.44	452.93	61.84
	11.2	1.3061	1.2237	18.67		6.85	366.75	233.09	32.44		6.85	6.0779	11.592	62.33		6.85	145.6	335.32	66.53
	16.9	0.87601	1.0293	21.35		10.1	251.33	210.95	40.01		10.1	3.75	8.3759	65.88		10.1	90.876	246.07	69.73
	25.5	0.60284	0.84386	24.52		14.8	165.07	178.38	47.22		14.8	2.2596	6.2299	70.06		14.8	51.381	177.55	73.86
	38.6	0.41381	0.69224	28.04		21.7	104.95	143.47	53.81		21.7	1.3509	4.8592	74.46		21.7	30.601	126.87	76.44
	58.3	0.29438	0.57434	31.23		31.8	65.767	111.5	59.47		31.8	0.7657	3.7774	78.54		31.8	18.031	89.518	78.61
	88.1	0.21577	0.4773	35.02		46.6	41.039	84.502	64.1		46.6	0.39827	2.6562	81.47		46.7	10.923	61.51	79.93
	133	0.17254	0.39318	39.79		68.5	25.804	63.036	67.74		68.5	0.23966	1.8998	82.81		68.5	6.2895	40.32	81.13
	201	0.15595	0.31541	44.79		101	16.489	45.919	70.25		101	0.15371	1.4333	83.88		101	3.2309	24.699	82.55
Measurement	Shear strain	G´	G´´	Phase angle		Shear strain	G´	G´´	Phase angle
4	[%]	[Pa]	[Pa]	[°]		[%]	[Pa]	[Pa]	[°]
	0.0101	11.071	6.527	30.52		0.01	899.5	125.98	7.97
	0.0148	15.713	3.6255	12.99		0.0147	936.93	141.33	8.58
	0.0217	10.724	3.9218	20.09		0.0217	962.25	142.13	8.4
	0.0318	13.566	2.8719	11.95		0.0318	969.63	144.34	8.47
	0.0466	13.229	3.0092	12.82		0.0467	987.79	148.57	8.55
	0.0685	11.533	4.2569	20.26		0.0685	996.24	149.1	8.51
	0.101	12.868	2.774	12.16		0.101	995.26	149.94	8.57
	0.147	12.506	3.1637	14.2		0.148	990.28	150.67	8.65
	0.217	12.268	3.3879	15.44		0.217	980.36	152.29	8.83
	0.318	12.81	3.0478	13.38		0.318	959.66	152.97	9.06
	0.467	12.64	2.6934	12.03		0.467	930.3	155.36	9.48
	0.685	11.617	2.9208	14.11		0.685	883.72	158.29	10.16
	1.01	11.155	2.8485	14.32		1.01	823	162.22	11.15
	1.48	9.8168	3.3782	18.99		1.48	742.65	168.6	12.79
	2.17	8.5482	3.1724	20.36		2.17	643.39	178.67	15.52
	3.18	7.3278	2.9219	21.74		3.18	525.07	192.48	20.13
	4.66	5.6861	2.783	26.08		4.66	395.74	202.59	27.11
	6.85	4.0596	2.495	31.57		6.85	277.01	194.08	35.02
	10	2.8728	2.0734	35.82		10.1	183.78	169.38	42.67
	14.8	1.957	1.7358	41.57		14.8	118.03	138.46	49.56
	21.7	1.3118	1.3695	46.23		21.7	74.066	108.32	55.64
	31.8	0.90065	1.0677	49.85		31.8	46.665	81.755	60.28
	46.7	0.62963	0.85042	53.48		46.7	29.667	60.194	63.76
	68.4	0.44638	0.68244	56.81		68.5	19.442	44.255	66.28
	101	0.34165	0.54249	57.8		101	11.971	32.568	69.82
Measurement	Shear strain	G´	G´´	Phase angle		Shear strain	G´	G´´	Phase angle
5	[%]	[Pa]	[Pa]	[°]		[%]	[Pa]	[Pa]	[°]
	0.01	10.249	1.1269	6.27		0.0101	840.4	134.9	9.12
	0.0148	9.125	2.7393	16.71		0.0147	747.94	128.95	9.78
	0.0216	10.489	0.38123	2.08		0.0216	763.91	131.85	9.79
	0.0318	9.6457	2.3478	13.68		0.0318	745.63	115.77	8.83
	0.0467	9.6562	2.1679	12.65		0.0467	757.51	117.56	8.82
	0.0685	11.128	2.4196	12.27		0.0685	755.44	116.76	8.79
	0.1	11.398	2.644	13.06		0.101	758.56	115	8.62
	0.148	10.714	2.3071	12.15		0.148	760.07	115.02	8.61
	0.217	10.448	2.6431	14.2		0.217	755.17	115.41	8.69
	0.318	9.974	2.348	13.25		0.318	746.38	115.02	8.76
	0.467	9.6154	2.2445	13.14		0.467	728.15	116.97	9.13
	0.685	9.0612	2.5943	15.98		0.685	704.46	121.06	9.75
	1.01	8.3552	2.5965	17.26		1.01	659.16	124.93	10.73
	1.48	7.3968	2.6029	19.39		1.48	608.96	129.75	12.03
	2.17	6.1583	2.6172	23.02		2.17	550.48	138.37	14.11
	3.18	4.8634	2.5229	27.42		3.18	477.49	153.99	17.87
	4.67	3.5404	2.2787	32.77		4.67	385.05	171.11	23.96
	6.85	2.4969	1.9502	37.99		6.85	286.86	175.98	31.53
	10.1	1.6868	1.6256	43.94		10.1	200.28	164.24	39.35
	14.8	1.1234	1.3159	49.51		14.8	132.84	141.96	46.9
	21.7	0.75871	1.0588	54.38		21.7	85.142	115.72	53.66
	31.8	0.51357	0.83794	58.5		31.8	53.694	90.8	59.4
	46.7	0.33948	0.67033	63.14		46.7	33.676	69.57	64.17
	68.5	0.2522	0.546	65.21		68.5	21.179	52.33	67.97
	101	0.19002	0.4394	66.61		101	13.464	38.435	70.69

## Sheet: Figure 1C
Celltype	Sample	Cellcount	Patient
Immune cells (live)	Uncultured samples	645.417	P991T
Live cancer cells	Uncultured samples	746.578	P991T
Dead immune cells	Uncultured samples	2199.71	P991T
live	Uncultured samples	593.194	P991T
T-cells	Uncultured samples	477.627	P991T
NKT-cells	Uncultured samples	28.2811	P991T
NK-cells	Uncultured samples	34.2541	P991T
B-cells	Uncultured samples	8.86053	P991T
Myeloid cells	Uncultured samples	22.8361	P991T
Lymphocytes	Uncultured samples	570.358	P991T
Immune cells (live)	GrowDex 0.3%	411.033	P991T
Live cancer cells	GrowDex 0.3%	1119.82	P991T
Dead immune cells	GrowDex 0.3%	1362.66	P991T
live	GrowDex 0.3%	405.969	P991T
T-cells	GrowDex 0.3%	301.229	P991T
NKT-cells	GrowDex 0.3%	15.2721	P991T
NK-cells	GrowDex 0.3%	29.4617	P991T
B-cells	GrowDex 0.3%	4.52365	P991T
Myeloid cells	GrowDex 0.3%	29.6937	P991T
Lymphocytes	GrowDex 0.3%	376.275	P991T
Immune cells (live)	Matrigel	300.878	P991T
Live cancer cells	Matrigel	1067.88	P991T
Dead immune cells	Matrigel	2245.51	P991T
live	Matrigel	300.316	P991T
T-cells	Matrigel	182.461	P991T
NKT-cells	Matrigel	8.38671	P991T
NK-cells	Matrigel	16.2919	P991T
B-cells	Matrigel	1.7255	P991T
Myeloid cells	Matrigel	13.804	P991T
Lymphocytes	Matrigel	286.512	P991T
Immune cells (live)	Uncultured samples	1098.47	P989T
Live cancer cells	Uncultured samples	921.374	P989T
Dead immune cells	Uncultured samples	3062.43	P989T
live	Uncultured samples	989.461	P989T
T-cells	Uncultured samples	511.545	P989T
NKT-cells	Uncultured samples	4.48684	P989T
NK-cells	Uncultured samples	28.0428	P989T
B-cells	Uncultured samples	241.078	P989T
Myeloid cells	Uncultured samples	40.3816	P989T
Lymphocytes	Uncultured samples	949.08	P989T
Immune cells (live)	GrowDex 0.3%	1747.19	P989T
Live cancer cells	GrowDex 0.3%	3481.34	P989T
Dead immune cells	GrowDex 0.3%	5428.09	P989T
live	GrowDex 0.3%	1777.72	P989T
T-cells	GrowDex 0.3%	996.96	P989T
NKT-cells	GrowDex 0.3%	31.2448	P989T
NK-cells	GrowDex 0.3%	259.176	P989T
B-cells	GrowDex 0.3%	165.801	P989T
Myeloid cells	GrowDex 0.3%	304.427	P989T
Lymphocytes	GrowDex 0.3%	1473.29	P989T
Immune cells (live)	Matrigel	1672.15	P989T
Live cancer cells	Matrigel	3463.23	P989T
Dead immune cells	Matrigel	4663.48	P989T
live	Matrigel	1767.86	P989T
T-cells	Matrigel	875.911	P989T
NKT-cells	Matrigel	30.9205	P989T
NK-cells	Matrigel	261.99	P989T
B-cells	Matrigel	151.78	P989T
Myeloid cells	Matrigel	260.579	P989T
Lymphocytes	Matrigel	1507.28	P989T
Immune cells (live)	Uncultured samples	527.639	P988T
Live cancer cells	Uncultured samples	1278.31	P988T
Dead immune cells	Uncultured samples	1657.94	P988T
live	Uncultured samples	455.307	P988T
T-cells	Uncultured samples	310.132	P988T
NKT-cells	Uncultured samples	18.595	P988T
NK-cells	Uncultured samples	73.3558	P988T
B-cells	Uncultured samples	6.17138	P988T
Myeloid cells	Uncultured samples	34.4681	P988T
Lymphocytes	Uncultured samples	420.839	P988T
Immune cells (live)	GrowDex 0.3%	182.765	P988T
Live cancer cells	GrowDex 0.3%	734.955	P988T
Dead immune cells	GrowDex 0.3%	1712.34	P988T
live	GrowDex 0.3%	179.538	P988T
T-cells	GrowDex 0.3%	118.222	P988T
NKT-cells	GrowDex 0.3%	9.20908	P988T
NK-cells	GrowDex 0.3%	27.0763	P988T
B-cells	GrowDex 0.3%	1.69227	P988T
Myeloid cells	GrowDex 0.3%	17.1981	P988T
Lymphocytes	GrowDex 0.3%	162.339	P988T
Immune cells (live)	Matrigel	65.1613	P988T
Live cancer cells	Matrigel	277.086	P988T
Dead immune cells	Matrigel	1135.13	P988T
live	Matrigel	64.0176	P988T
T-cells	Matrigel	26.2761	P988T
NKT-cells	Matrigel	1.05791	P988T
NK-cells	Matrigel	12.4375	P988T
B-cells	Matrigel	0.228736	P988T
Myeloid cells	Matrigel	8.03437	P988T
Lymphocytes	Matrigel	55.9832	P988T
Single cells	GrowDex 0.3%	302.749	P979
live	GrowDex 0.3%	32.0513	P979
Myeloid cells	GrowDex 0.3%	NA	P979
Lymphocytes	GrowDex 0.3%	18.6667	P979
B-cells	GrowDex 0.3%	0.533333	P979
T-cells	GrowDex 0.3%	12.1641	P979
NKT-cells	GrowDex 0.3%	0.0410256	P979
NK-cells	GrowDex 0.3%	0.328205	P979
Monocytes (CD80+CD86+)	GrowDex 0.3%	1.14872	P979
Live cancer cells	GrowDex 0.3%	6.86154	P979

## Sheet: Figure 1D
Celltype	Sample	Cells per ul	Patient
Immune cells (live)	Uncultured samples	645.417	P991T
Live cancer cells	Uncultured samples	746.578	P991T
Immune cells (live)	GrowDex 0.3%	411.033	P991T
Live cancer cells	GrowDex 0.3%	1119.82	P991T
Immune cells (live)	Matrigel	300.878	P991T
Live cancer cells	Matrigel	1067.88	P991T
Immune cells (live)	Uncultured samples	1098.47	P989T
Live cancer cells	Uncultured samples	921.374	P989T
Immune cells (live)	GrowDex 0.3%	1747.19	P989T
Live cancer cells	GrowDex 0.3%	3481.34	P989T
Immune cells (live)	Matrigel	1672.15	P989T
Live cancer cells	Matrigel	3463.23	P989T
Immune cells (live)	Uncultured samples	527.639	P988T
Live cancer cells	Uncultured samples	1278.31	P988T
Immune cells (live)	GrowDex 0.3%	182.765	P988T
Live cancer cells	GrowDex 0.3%	734.955	P988T
Immune cells (live)	Matrigel	65.1613	P988T
Live cancer cells	Matrigel	277.086	P988T

## Sheet: Figure 1G, H, 3A, B, C, Supple
names(dds_grp)	Control P1	Matrigel P1	Control P2	Matrigel P2	Control P3	Matrigel P3	Control P4	Matrigel P4	Control P5	Matrigel P5	1% P1	0.3% P2	1.0% P2	0.3% P3	1.0% P4	0.3% P4	0.3% P5
A1BG	0	0	0.414146	0.612772	0	0.310388	0	0.464912	0.522663	0	0	0	0	11.0619	0	0	0		This data has been used in following figures;
A1BG-AS1	1.22948	2.05969	0.517683	1.83832	0	1.65541	0	4.9226	0.914661	0	0	0.986116	0	0	0	1.30626	2.83437		1G
A1CF	0	0	0	0	0	0	0	0	0	0	0	0	0	0	0	0	0		1H
A2M	23.3601	26.3079	34.4777	14.3294	32.4286	23.7964	17.364	41.5686	38.0238	20.223	22.0842	12.4251	10.6288	16.5929	28.1891	17.6345	19.8406		3A
A2M-AS1	0	0.0936225	0.207073	0	0	0.103463	0	0.191434	0.522663	0	0	0.197223	0	0	0	0	0		3B
A2ML1	4.91792	0.280867	0	0.235682	0	0	0	0	0.130666	0	0	0	0	0	0	0	0		3C
A2ML1-AS1	0	0	0	0	0	0	0	0	0	0	0	0	0	0	0	0	0		S2A
A2MP1	0	0	0	0	0	0.103463	0	0	0	0	0	0	0	0	0	0	0		S2B
A4GALT	1.22948	4.21301	8.28293	3.67663	0.728733	4.96622	0	9.2709	2.35199	6.741	0	6.70559	10.6288	44.2477	14.0945	26.1252	17.0062		S5A
AAAS	4.91792	0.74898	2.38134	2.92245	0.728733	2.06926	0	2.07843	1.43732	0	0	2.95835	0	5.53096	0	2.61252	2.83437		S5B
AACS	8.60635	2.43418	2.17427	3.6295	0.728733	2.58657	17.364	7.60268	1.95999	2.247	0	2.76113	0	0	14.0945	2.61252	2.83437		S6A
AADAC	0	1.02985	0	0	0	0.103463	0	0	0	0	0	0	0	0	0	0	0		S6B
AADACL2-AS1	0	0	0.103537	0.0471363	0	0	0	0	0.522663	0	0	0	0	0	0	0	0
AADAT	2.45896	1.59158	3.20963	4.90218	0	1.34502	0	1.72291	0.261332	0	0	0.986116	0	5.53096	0	0	0
AAGAB	11.0653	4.49388	2.58841	4.61936	0.728733	3.82812	0	5.71569	1.95999	0	0	4.14169	0	0	0	1.95939	0
AAK1	9.83583	11.0474	3.83085	9.71008	6.5586	16.8644	0	20.0733	7.83995	6.741	0	8.67782	0	11.0619	0	6.53131	8.50312
AAMDC	13.5243	4.5875	11.4926	7.02331	3.2793	3.51774	0	10.2554	14.8959	2.247	0	3.94446	0	0	0	1.95939	0
AAMP	9.83583	6.45995	10.5607	13.151	7.28733	9.10473	0	9.40764	2.35199	2.247	0	8.28338	0	16.5929	0	7.18444	0
AANAT	0	0	0	0	0	0	0	0	0	0	0	0	0	0	0	0	0
AAR2	1.22948	4.5875	4.34854	6.64622	3.2793	3.6212	17.364	11.4314	2.61332	4.494	11.0421	1.77501	0	0	0	1.95939	11.3375
AARD	6.14739	1.21709	5.3839	7.63609	23.3195	2.69003	0	0.218782	11.6293	2.247	11.0421	7.69171	0	0	0	0	0
AARS1	1.22948	4.40026	7.45463	11.6427	2.55057	4.03505	17.364	10.064	6.40263	8.98799	11.0421	10.8473	0	5.53096	0	11.1032	8.50312
AARS2	2.45896	0.561735	3.1061	2.40395	0	0.827703	0	2.32456	2.22132	4.494	0	0.788893	0	0	0	3.91879	0
AARSD1	0	0.280867	1.44951	0.989863	1.0931	0.413851	0	3.30908	0.522663	0	0	1.38056	0	0	0	1.30626	0
AASDH	1.22948	6.55357	5.69451	11.5484	5.4655	12.8294	17.364	14.6858	6.66396	0	0	2.95835	0	0	0	1.95939	5.66874
AASDHPPT	3.68844	8.42602	5.90159	9.56868	2.91493	5.48353	0	7.52064	3.52798	4.494	0	4.53613	0	0	0	3.91879	8.50312
AASS	1.22948	2.05969	2.89902	2.54536	1.0931	4.34544	17.364	6.42673	1.17599	2.247	0	2.36668	0	11.0619	0	1.95939	8.50312
AATBC	0	0.0936225	0.414146	0.188545	0	0.206926	0	0.136739	0.130666	0	0	0.197223	0	0	0	0	0
AATF	0	5.4301	4.76268	5.23213	4.73677	3.00042	17.364	7.98555	5.3573	4.494	0	6.70559	10.6288	5.53096	14.0945	3.91879	8.50312
AATK	0	0.187245	0.724756	0.659909	2.1862	1.44848	0	0.683695	0.653329	0	11.0421	2.36668	0	0	0	0.653131	0
ABALON	0	0.0936225	0	0.188545	0	0	0	0.0820433	0	0	0	0	0	0	0	0	0
ABAT	0	0.280867	2.27781	0.659909	2.1862	1.13809	0	1.06656	0.914661	0	0	0.788893	0	0	0	1.95939	5.66874
ABCA1	3.68844	13.1071	2.79549	12.2083	7.6517	23.7964	34.7279	27.4298	1.43732	6.741	11.0421	5.9167	10.6288	22.1238	0	15.022	19.8406
ABCA10	0	0.842602	0.103537	0.5185	0	1.03463	0	0.902477	0.261332	0	0	0.394446	0	0	0	0	0
ABCA11P	0	0.0936225	0.724756	1.22554	0	0.310388	0	0.546956	0	0	0	0.197223	0	0	0	0.653131	0
ABCA12	1.22948	0.37449	0	0.0942727	0	0.413851	0	1.06656	0.783995	0	0	0	0	0	0	0	0
ABCA13	0	0	5.3839	3.44095	0	0	0	0.218782	0	0	0	1.38056	0	0	0	0	0
ABCA17P	1.22948	1.96607	0	0.754181	0.364367	0.206926	0	0.0546956	0.261332	0	0	0.59167	0	0	0	0	0
ABCA2	1.22948	0.468112	0.414146	1.037	0.364367	0.620777	0	0.683695	0.130666	0	0	1.77501	0	0	0	0.653131	8.50312
ABCA3	1.22948	0.655357	0.724756	3.29954	0.728733	0.827703	0	2.02374	0.783995	0	0	1.77501	0	0	14.0945	0	0
ABCA4	0	0	0	0.377091	0.364367	0	0	0.49226	0	0	0	0	0	0	0	1.30626	0
ABCA5	0	3.65128	4.45207	3.91232	2.91493	4.96622	0	3.39112	2.74398	2.247	0	1.18334	0	5.53096	0	0.653131	0
ABCA6	0	0.74898	1.1389	0.659909	0.728733	1.55194	0	3.28173	1.17599	0	0	0.59167	0	0	0	1.30626	0
ABCA7	1.22948	1.21709	1.55305	5.27927	6.92297	3.72466	0	6.07121	15.0266	6.741	0	5.52225	0	0	42.2836	3.26566	2.83437
ABCA8	0	1.12347	0.517683	1.83832	0.728733	0.72424	0	7.02838	0.391998	0	0	0.197223	0	0	0	0	0
ABCA9	0	0.280867	0.724756	0.188545	0.364367	0.206926	0	0.765738	0.261332	0	0	0.59167	0	0	0	0	0
ABCA9-AS1	0	0	0	0	0	0.206926	0	0	0	0	0	0	0	0	0	0	0
ABCB1	0	0.280867	0.517683	0.282818	0	0.620777	0	0.464912	1.04533	0	0	0	0	0	0	0	0
ABCB10	0	1.59158	1.34598	0.942727	2.55057	1.44848	0	2.07843	0.261332	0	0	0.59167	0	0	0	1.30626	0
ABCB11	0	0	0	0	0	0	0	0	0.130666	0	0	0	0	0	0	0	0
ABCB4	0	0	0	0.0942727	0.728733	0	0	0.929825	0.391998	0	0	0	0	0	0	1.30626	0
ABCB5	0	0	0.207073	0	0	0.310388	0	0.191434	0	0	0	0	0	0	0	0	0
ABCB6	0	0.187245	0.103537	0.188545	0	0.206926	0	0.273478	0	0	0	0	0	0	0	0	0
ABCB7	0	2.43418	5.48744	6.83477	2.91493	3.00042	0	4.94995	2.61332	0	0	3.15557	0	0	0	0.653131	2.83437
ABCB8	1.22948	1.87245	0.931829	1.60264	0.364367	1.03463	17.364	2.92621	0.261332	4.494	0	0	10.6288	5.53096	0	2.61252	5.66874
ABCB9	0	0.468112	0.31061	0.5185	0.364367	0.310388	0	0.109391	0.783995	0	0	0.59167	10.6288	0	0	1.95939	2.83437
ABCC1	0	4.30663	1.34598	4.28941	1.0931	4.65583	0	1.91434	0.130666	2.247	0	0.394446	0	16.5929	0	2.61252	5.66874
ABCC10	1.22948	0.936225	0.62122	1.27268	0.364367	0.517314	0	2.95356	0.391998	0	22.0842	0.59167	0	0	14.0945	0	2.83437
ABCC11	0	0	0	0.0942727	1.45747	0.620777	0	0.328173	1.17599	0	0	0	0	0	0	0	0
ABCC12	0	0	0	0	0	0.310388	0	0	0	0	0	0	0	0	0	0	0
ABCC13	0	0	0	0	0	0	17.364	0.0820433	0	0	0	0	0	0	0	0.653131	0
ABCC2	0	0.280867	0	0.0942727	0	0.827703	0	0.628999	0.130666	0	0	0	0	0	0	0	0
ABCC3	0	5.99184	0.103537	5.46781	2.1862	7.2424	17.364	9.57172	1.56799	0	0	1.18334	0	5.53096	0	7.83757	8.50312
ABCC4	3.68844	0.74898	0.62122	0.801318	0	1.55194	0	3.80134	1.17599	2.247	0	0	0	0	0	0	0
ABCC5	3.68844	3.46403	2.69195	3.95945	8.38043	4.65583	17.364	7.02838	1.43732	0	0	1.77501	0	11.0619	0	1.30626	5.66874
ABCC5-AS1	0	0	0	0	0	0	0	0	0	0	0	0	0	0	0	0	0
ABCC6	0	0	0	0.0471363	0.728733	0.103463	0	0.0546956	0.783995	0	0	0.394446	0	0	0	0	0
ABCC6P1	0	0	0	0.141409	0	0	0	0	0.130666	0	0	0	0	0	0	0	0
ABCC6P2	0	0	0.103537	0.0471363	0	0	0	0	0	0	0	0	0	0	0	0	0
ABCC8	0	0	0	0	0	0	0	0	0	0	0	0	0	0	0	0	0
ABCC9	6.14739	0.37449	0.414146	0.188545	1.45747	0.620777	0	0.929825	1.04533	0	0	0.59167	0	0	0	0	0
ABCD1	0	0.280867	0	0.377091	0	0.206926	0	0.273478	0	0	0	0.788893	0	0	0	3.26566	0
ABCD1P2	0	0	0	0	0	0	0	0	0	0	0	0	0	0	0	0.653131	0
ABCD2	0	0	0	0	0	0	0	0	0	0	0	0	0	0	0	0	0
ABCD3	4.91792	3.37041	6.10866	6.78763	5.10113	4.13851	0	5.16873	1.17599	4.494	0	0.59167	0	5.53096	0	3.26566	8.50312
ABCD4	1.22948	3.08954	8.07585	13.2924	2.1862	14.2779	0	23.7926	5.3573	6.741	0	2.76113	0	11.0619	0	5.87818	5.66874
ABCE1	6.14739	7.39617	4.65915	9.00304	2.55057	6.00084	17.364	8.20433	0.914661	2.247	0	2.76113	0	5.53096	0	5.87818	2.83437
ABCF1	12.2948	15.3541	17.9118	18.8545	14.2103	21.8307	17.364	33.8839	51.613	49.434	11.0421	70.0143	21.2577	5.53096	28.1891	33.3097	42.5156
ABCF2	0	2.9023	3.20963	5.89204	1.45747	4.24198	0	10.2281	0.391998	6.741	0	1.18334	0	0	14.0945	5.22505	11.3375
ABCF2-H2BE1	0	0	0	0	0	0	0	0	0.130666	0	0	0	0	0	0	0	0
ABCF2P1	0	0	0	0	0	0	0	0.0273478	0	0	0	0	0	0	0	0	0
ABCF3	0	1.87245	1.65659	2.02686	1.82183	1.86233	0	4.2936	0.391998	0	11.0421	1.97223	0	0	0	1.95939	0
ABCG1	2.45896	0.74898	1.65659	5.04359	2.1862	2.27618	0	4.12952	1.82932	0	0	1.18334	0	0	0	2.61252	2.83437
ABCG2	0	0.187245	0	0	0	0.206926	0	0	0	0	0	0	0	0	0	0	0
ABCG4	0	0	0.103537	0	0	0	0	0	0	0	0	0	0	0	0	0	0
ABCG5	0	0.187245	0.517683	0.141409	0	0.103463	0	0.191434	0	0	0	0	0	0	0	0	0
ABCG8	0	0	0.62122	0	0	0	0	0.437565	0	0	0	0.197223	0	0	0	0.653131	0
ABHD1	0	0	0.414146	0.0471363	0	0	0	0	0	0	0	0	0	0	0	0	0
ABHD10	0	2.34056	3.72732	6.222	0	2.17272	0	4.70382	1.30666	0	0	1.77501	0	0	14.0945	1.30626	2.83437
ABHD11	0	2.24694	1.24244	2.49823	1.82183	1.13809	0	1.53148	4.5733	2.247	0	1.57779	0	0	0	7.83757	0
ABHD11-AS1	2.45896	1.12347	0.103537	0.0471363	0.364367	0	0	0.218782	0.130666	0	0	0	0	0	0	0	0
ABHD12	3.68844	3.55765	4.55561	3.6295	1.0931	2.06926	34.7279	3.30908	1.56799	2.247	0	3.55002	0	0	0	5.87818	5.66874
ABHD12B	0	0	0	0	0	0	0	0	0	0	0	0	0	0	0	0	0
ABHD13	0	2.52781	1.76012	4.24227	1.0931	3.31081	0	3.47317	0.653329	4.494	0	0.986116	0	0	0	2.61252	5.66874
ABHD14A	1.22948	0.187245	1.1389	1.27268	0.364367	0.620777	0	2.26987	3.26665	0	0	1.18334	10.6288	5.53096	0	1.30626	5.66874
ABHD14A-ACY1	0	0.468112	0.207073	0.282818	0	0.310388	0	1.258	0.130666	0	0	0	0	0	0	0.653131	0
ABHD14B	6.14739	2.43418	9.42183	4.28941	1.45747	1.86233	0	3.77399	3.39731	0	0	5.9167	10.6288	5.53096	0	5.22505	0
ABHD15	0	0.74898	0.517683	0.754181	0.364367	1.44848	17.364	1.34004	0.522663	2.247	0	0.59167	0	0	0	3.26566	0
ABHD16A	1.22948	0.561735	0.62122	0.659909	0	0.931165	0	0.98452	0.391998	2.247	0	0.394446	0	0	14.0945	0.653131	11.3375
ABHD17A	0	0.280867	0.31061	0.848454	0	0.310388	0	0.355521	0.522663	0	0	0.197223	0	0	14.0945	3.91879	2.83437
ABHD17B	4.91792	1.6852	2.27781	2.16827	0	1.55194	0	1.8323	1.56799	0	0	0.59167	0	0	0	1.30626	0
ABHD17C	0	3.08954	0.62122	5.09072	1.0931	6.41469	0	7.08308	0.261332	4.494	0	0.788893	10.6288	0	0	11.1032	2.83437
ABHD18	0	0.468112	0.931829	2.074	2.1862	1.44848	0	1.8323	0.653329	2.247	0	0.788893	0	0	14.0945	3.91879	2.83437
ABHD2	6.14739	7.95791	5.79805	8.34313	9.47353	15.7263	52.0919	35.3607	5.3573	6.741	11.0421	5.32503	0	22.1238	14.0945	15.6751	11.3375
ABHD3	0	1.59158	0.828293	1.88545	1.82183	2.17272	0	0.847781	0.130666	0	0	0.197223	0	0	14.0945	3.26566	0
ABHD4	0	2.15332	1.76012	2.21541	0.364367	1.86233	0	3.0356	0.391998	4.494	0	0.788893	0	0	0	2.61252	8.50312
ABHD5	11.0653	6.92806	6.62634	7.96604	2.91493	8.8978	0	7.54799	1.30666	0	0	6.50837	0	16.5929	28.1891	8.4907	2.83437
ABHD6	0	2.52781	0.828293	4.6665	1.0931	2.17272	0	5.05934	0	4.494	0	0.59167	0	0	0	2.61252	0
ABHD8	0	0.187245	0.414146	0.141409	0.364367	0.103463	0	0.24613	0.130666	0	0	1.77501	0	0	0	3.91879	2.83437
ABI1	18.4422	14.4179	14.8057	17.0634	13.1172	14.4848	0	19.6084	5.87996	6.741	0	6.31114	10.6288	11.0619	0	4.57192	2.83437
ABI1P1	0	0.280867	0	0	0	0	0	0.0546956	0	0	0	0	0	0	0	0	0
ABI2	0	6.92806	13.6668	19.7501	5.10113	15.8298	17.364	17.1471	3.78931	6.741	0	8.08615	21.2577	22.1238	0	10.4501	19.8406
ABI3	0	0.0936225	0.207073	0.141409	0	0.103463	0	0.136739	0.914661	0	0	0.197223	0	0	0	0	0
ABI3BP	14.7537	4.40026	3.41671	27.999	1.45747	3.6212	0	8.94272	6.66396	6.741	0	14.5945	10.6288	0	0	1.30626	8.50312
ABITRAM	0	2.80867	3.72732	3.81804	1.45747	1.34502	0	1.12126	1.04533	0	0	0.986116	0	0	0	0	2.83437
ABITRAMP1	0	0	0	0	0	0	0	0	0	0	0	0	0	0	0	0	0
ABL1	0	5.05561	5.79805	6.26913	3.2793	9.62204	17.364	14.1115	1.95999	4.494	0	7.10004	0	5.53096	0	10.4501	17.0062
ABL2	2.45896	7.86429	5.3839	14.6123	9.47353	15.0021	0	16.1078	5.09597	0	11.0421	9.86116	10.6288	11.0619	0	3.91879	0
ABLIM1	22.1306	9.45587	10.1466	6.3634	4.00803	4.4489	0	2.29721	9.79994	8.98799	0	9.07227	10.6288	16.5929	14.0945	0.653131	2.83437
ABLIM2	1.22948	0.187245	0.103537	0.329954	0	0.206926	0	0.109391	0.130666	2.247	0	0	0	0	0	0	0
ABLIM3	1.22948	1.87245	0.207073	0.5185	2.1862	0.72424	0	1.85965	1.30666	2.247	0	0.394446	0	0	0	1.30626	2.83437
ABO	0	0.280867	6.41927	10.37	0	0	0	0.164087	1.30666	0	0	0.986116	0	0	0	0	0
ABR	6.14739	7.30255	2.69195	6.26913	1.82183	7.96664	17.364	10.5015	1.69866	6.741	0	5.32503	0	5.53096	14.0945	10.4501	2.83437
ABRACL	14.7537	21.4395	17.8083	28.3289	13.8459	22.0376	0	24.5583	4.18131	0	0	3.3528	0	5.53096	14.0945	5.87818	0
ABRAXAS1	0	1.31071	1.76012	1.69691	0.364367	0.931165	0	1.47678	0.522663	0	0	0.986116	0	0	0	0	2.83437
ABRAXAS2	0	2.05969	3.1061	4.47795	0	2.89696	17.364	3.36378	2.35199	0	0	1.97223	0	0	0	2.61252	2.83437
ABT1	0	5.4301	4.65915	5.79777	0.364367	2.89696	0	3.22704	0.653329	0	0	4.93058	0	11.0619	0	5.87818	0
ABTB1	1.22948	0.37449	1.24244	1.17841	0.364367	1.24155	0	3.41847	0	0	0	2.36668	0	27.6548	14.0945	13.7158	14.1719
ABTB2	1.22948	0.936225	4.86622	4.148	5.10113	1.86233	0	3.39112	0.391998	0	0	2.16946	0	0	14.0945	0	0
AC000032.1	0	0	0	0	0	0	0	0	0	0	0	0	0	0	0	0	0
AC000036.1	0	0	0	0	0	0	0	0	0	0	0	0	0	0	0	0	0
AC000050.1	0	0	0	0	0	0	0	0	0	0	0	0	0	0	0	0	0
AC000061.1	0	0	0	0.0471363	0	0	0	0	0	0	0	0	0	0	0	0	0
AC000065.1	0	0	0	0	0	0.103463	0	0	0	0	0	0	0	0	0	0	0
AC000065.2	0	0	0	0	0	0	0	0	0.130666	0	0	0	0	0	0	0	0
AC000068.1	0	0	0.62122	0.471363	0	0	0	0.0273478	0	0	0	0	0	0	0	0	0
AC000068.3	0	0	0	0.0471363	0	0	0	0	0	0	0	0	0	0	0	0	0
AC000072.1	0	0	0	0	0	0	0	0	0	0	0	0	0	0	0	0	0
AC000077.1	0	0	0	0	0	0	0	0	0	0	0	0	0	0	0	0	0
AC000081.1	0	0	0	0	0	0	0	0	0	0	0	0	0	0	0	0	0
AC000089.1	0	0.0936225	0.517683	0.377091	0.364367	0	0	0.0546956	0	0	0	0	0	0	0	0	0
AC000093.1	0	0	0.103537	0	0	0	0	0	0	0	0	0	0	0	0	0	0
AC000111.2	0	0	0	0	0	0	0	0	0	0	0	0	0	0	0	1.30626	0
AC000120.1	0	0	0	0	0	0	0	0.0273478	0	0	0	0	0	0	0	0	0
AC000120.3	0	0	0	0	0	0	0	0	0	0	0	0	0	0	0	0	0
AC000123.2	0	0	0.103537	0.377091	0	0.103463	0	0	0	0	0	0	0	0	0	0	0
AC000123.3	0	0.0936225	0	0.329954	0	0.206926	0	0.0546956	0	0	0	0	0	0	0	0	0
AC000403.1	0	0	0.207073	0.0942727	0	0	0	0	0	0	0	0	0	0	0	0.653131	0
AC001226.1	0	0	0	0.0471363	0	0	0	0.410217	0.130666	0	0	0	0	0	0	0	0
AC001226.2	0	0	0	0.141409	0	0.103463	0	0.0273478	0	0	0	0	0	0	0	0	0
AC002044.1	0	0.0936225	0	0	0	0.310388	0	0.0820433	0	0	0	0	0	0	0	0	0
AC002044.2	0	0	0	0	0	0.206926	0	0.273478	0	0	0	0.59167	0	0	0	0	0
AC002044.3	0	0	0	0	0	0	0	0	0.130666	0	0	0	0	0	0	0	0
AC002056.1	1.22948	0.0936225	0.103537	0.235682	0	0.103463	0	0.0273478	0	0	0	0	0	0	0	0	0
AC002059.1	0	0	0	0	0	0	0	0	0	0	0	0	0	0	0	0	0
AC002064.2	0	0	0	0	0	0	0	0.0273478	0	0	0	0	0	0	0	0	0
AC002066.1	0	0	0	0	0	0	0	0	0.130666	0	0	0	0	0	0	0	0
AC002070.1	0	0.0936225	0	0	1.0931	0	0	0	0	0	0	0	0	0	0	0	0
AC002074.1	0	0.37449	0.207073	0.0471363	0	0.72424	0	0.191434	0.130666	0	0	0	0	0	0	0	0
AC002074.2	0	0	0	0	0	0	0	0.136739	0	0	0	0	0	0	0	0	0
AC002075.2	0	0	0.517683	0.235682	0	0	0	0.136739	0.261332	0	0	1.18334	0	0	0	1.30626	0
AC002076.1	0	0	0	0.141409	0	0.206926	0	1.69556	0	0	0	0.59167	0	0	0	0	0
AC002094.2	0	0.0936225	0	0.188545	0	0.413851	0	0.410217	0.130666	0	0	0	0	0	0	0	0
AC002094.4	0	0	0	0	0	0	0	0.519608	0	0	0	0	0	0	0	0.653131	0
AC002094.5	0	0	0	0	0	0.206926	0	0	0	0	0	0	0	0	0	1.30626	0
AC002116.2	0	0.187245	0.103537	0	0	0	0	0	0	0	0	0	0	0	0	0	0
AC002128.1	0	0	0	0.0471363	0	0	0	0	0	0	0	0.197223	0	0	0	0	0
AC002306.1	0	0	0	0	0	0	0	0	0	0	0	0	0	0	0	0	0
AC002310.1	0	0.37449	0.414146	1.69691	0	0.413851	0	0.683695	0.783995	0	0	0.394446	0	0	0	0	0
AC002310.2	0	0.0936225	0.207073	0.235682	0	0	0	0	0	0	0	0	0	0	0	0	0
AC002310.3	0	0	0	0	0	0	0	0.0273478	0	0	0	0	0	0	0	0	0
AC002310.4	0	0	0	0	0	0	0	0	0	0	0	0	0	0	0	0	0
AC002310.5	0	0	0	0	0	0	0	0	0	0	0	0.197223	0	0	0	0	0
AC002347.1	0	0	0	0	0	0	0	0	0	0	0	0	0	0	0	0	0
AC002350.2	0	0	0.103537	0.5185	0	0.103463	0	0.164087	0	0	0	0	0	0	0	0	0
AC002366.1	0	0	0	0	0	0	0	0.0820433	0	0	0	0	0	0	0	0	0
AC002377.1	0	0	0	0	0	0	0	0.273478	0.391998	0	0	0	0	0	0	0	0
AC002378.1	0	0	0	0	0	0	0	0	0	0	0	0	0	0	0	0	0
AC002381.1	0	0	0	0	0	0	0	0	0	0	0	0	0	0	0	0	0
AC002386.1	0	0	0	0	0	0	0	0	0	0	0	0	0	0	0	0	0
AC002398.1	0	0	0	0	0	0	0	0	0	0	0	0	0	0	0	0	0
AC002398.2	0	0	0.103537	0	0	0	0	0	0	0	0	0	0	0	0	0	0
AC002401.4	0	0.0936225	0	0	0	0.103463	0	0.328173	0	0	0	0	0	0	0	0	0
AC002407.1	0	0	0	0	0	0	0	0	0	0	0	0	0	0	0	0.653131	0
AC002429.1	0	0	0	0.0471363	0	0	0	0	0	0	0	0	0	0	0	0	0
AC002451.1	0	0	0.103537	0.141409	0	0.517314	0	0.0546956	0	0	0	0	0	0	0	0	0
AC002451.2	0	0	0	0	0	0	0	0	0	0	0	0	0	0	0	0	0
AC002456.1	0	0.280867	0.31061	0.0942727	0	0.620777	0	0.164087	0.130666	0	0	0	0	5.53096	0	0	0
AC002460.2	0	0.0936225	0	0	0	0	0	0	0	0	0	0	0	0	0	0	0
AC002463.1	0	0	0	0	0	0	0	0	0	0	0	0	0	5.53096	0	0	0
AC002467.1	0	0.37449	1.65659	1.46123	2.55057	1.86233	0	1.258	0.261332	0	0	0.59167	0	0	0	0	0
AC002470.1	0	0	0	0.5185	0	0	0	0	0	0	0	0	0	0	0	0	0
AC002472.2	0	0	0	0	0	0	0	0.0546956	0	0	0	0	0	0	0	0	0
AC002472.4	0	0	0.103537	0	0	0	0	0	0	0	0	0	0	0	0	0	0
AC002480.1	0	0	0	0	0	0	0	0.355521	0	0	0	0	0	0	0	0	0
AC002480.2	0	0	0	0.188545	0	1.13809	0	0.464912	0	0	0	0	0	0	0	0.653131	0
AC002486.2	0	0	0	0	0	0	0	0	0	0	0	0	0	0	0	0	0
AC002504.1	0	0	0	0	0	0	0	0	0	0	0	0	0	0	0	0	0
AC002511.1	0	0.0936225	0	0	0	0	0	0	0	0	0	0	0	0	0	0	0
AC002511.2	0	0.0936225	0	0	0	0	0	0	0	0	0	0	0	0	0	0	0
AC002519.1	0	0	0	0	0	0	0	0	0	0	0	0	0	0	0	0	0
AC002519.2	0	0	0.103537	0.0471363	0.364367	0	0	0	0	0	0	0	0	0	0	0	0
AC002524.1	0	0	0	0	0	0	0	0	0	0	0	0	0	0	0	0	0
AC002525.1	0	0	0	0	0.728733	0	0	0.109391	0	0	0	0	0	0	0	0	0
AC002540.1	0	0	0	0	0	0	0	0	0	0	0	0.197223	10.6288	0	0	0	0
AC002543.1	0	0	0	0.329954	0.364367	0.206926	0	0.109391	0.130666	0	0	0	0	0	0	0	0
AC002543.2	0	0	0	0	0	0	0	0.0273478	0	0	0	0	0	0	0	0	0
AC002545.1	0	0	0	0.0942727	0	0	0	0.0273478	0	0	0	0	0	0	0	0	0
AC002550.1	0	0	0	0	0	0.103463	0	0	0	0	0	0	0	0	0	0	0
AC002550.2	0	0.0936225	0	0.329954	0	0.310388	0	0.109391	0	0	0	0	0	0	0	0	0
AC002551.1	0	0	0	0	0	0	0	0.0273478	0	0	0	0	0	0	0	0	0
AC002553.1	0	0	0.103537	0.188545	0	0.206926	0	0.957172	0.130666	0	0	0	0	0	0	0	0
AC002553.2	0	0.0936225	0	0.329954	0	0	0	0	0	2.247	0	0	0	0	0	0	0
AC002558.1	0	0.280867	0.207073	0.188545	0	0.206926	0	0	0	0	0	0	0	0	0	0	0
AC002558.3	1.22948	0.74898	0.207073	0.801318	0	1.65541	0	2.21517	0	0	0	0.197223	0	0	0	0	0
AC002984.1	0	0.280867	0	0.0942727	0	0	0	0.191434	0.130666	0	0	0	0	0	0	0	0
AC003002.2	0	0	0	0	0	0	0	0	0	0	0	0	0	0	0	0	0
AC003005.2	0	0	0	0	0	0.103463	0	0.191434	0	0	0	0	0	0	0	0	0
AC003035.1	0	0	0	0	0	0	0	0	0	0	0	0	0	0	0	0	0
AC003043.2	0	0	0	0	0	0	0	0.0273478	0	0	0	0	0	0	0	0	0
AC003070.2	0	0	0	0	0	0	0	0	0	0	0	0	0	0	0	0	0
AC003071.1	0	0	0	0	0	0	0	0	0	0	0	0.394446	0	0	0	0	0
AC003072.1	0	0	0.103537	0.0471363	0	0	0	0.0820433	0	0	0	0	0	0	0	0	0
AC003077.1	0	0	0	0	0.364367	0	0	0	0	0	0	0	0	0	0	0	0
AC003080.1	0	0	0.103537	0	0	0.103463	0	0	0	0	0	0	0	0	0	0	0
AC003086.1	0	0	0	0	0	0	0	0.0273478	0	0	0	0	0	0	0	0	0
AC003092.1	0	6.08546	0	20.6928	0	9.20819	0	19.8818	0	8.98799	0	8.4806	0	5.53096	0	2.61252	0
AC003092.2	0	0.280867	0	0.0942727	0	0	0	0	0	0	0	0	0	0	0	0	0
AC003101.1	0	0	0	0	0	0	0	0	0	0	0	0	0	0	0	1.95939	0
AC003101.2	0	0.0936225	0.207073	0	0	0	0	0.109391	0	0	0	0.197223	0	0	0	0	0
AC003102.1	0	0.0936225	0	0.659909	0	0	0	0.601651	0	0	0	0.394446	10.6288	0	0	0.653131	0
AC003659.1	0	0	0	0	0.364367	0	0	0	0	0	0	0	0	0	0	0	0
AC003681.1	0	0.468112	0.414146	1.22554	0.364367	0.620777	0	1.36739	0.261332	0	0	0.394446	0	0	14.0945	1.30626	0
AC003684.1	0	0	0	0	0	0	0	0	0	0	0	0	0	0	0	0	0
AC003685.2	0	0	0	0	0	0	0	0.0273478	0	0	0	0	0	0	0	0	0
AC003956.1	0	0.0936225	0	0.0471363	0	0	0	0	0	0	0	0	0	0	0	0	0
AC003958.2	0	0	0	0	0	0	0	0	0	0	0	0	0	0	0	0	0
AC003965.1	0	0	0	0.282818	0	0	0	0	0	0	0	0	0	0	0	0	0
AC003965.2	0	0	0	0.0471363	0	0	0	0	0	0	0	0	0	0	0	0	0
AC003973.1	0	0	0	0	0	0	0	0.0273478	0	0	0	0	0	0	0	0	0
AC003973.2	0	0	0	0	0	0.310388	0	0.136739	0	0	0	0	0	0	0	0	0
AC003975.1	0	0	0	0.0471363	0	0	0	0	0	0	0	0	0	0	0	0	0
AC003986.1	0	0	0	0	0	0	0	0.0273478	0	0	0	0	0	0	0	0	0
AC003986.2	0	0.0936225	0	0	0	0	0	0.273478	0	0	0	0	0	0	0	0	0
AC003991.1	0	0.0936225	0	0	0	0	0	0.0273478	0	0	0	0	0	0	0	0	0
AC003992.1	0	0	0	0	0	0	0	0	0	0	0	0	0	0	0	0.653131	0
AC004000.1	0	0.37449	0	0	0.364367	0	0	0.109391	0	0	0	0	0	0	0	0	0
AC004012.1	0	0	0	0.0471363	0	0	0	0	0	0	0	0	0	0	0	0	0
AC004014.2	0	0	0	0	0	0	0	0.0546956	0	0	0	0	0	0	0	0	0
AC004024.1	0	0	0.103537	0.0942727	0.364367	0.103463	0	0.136739	0	0	0	0.59167	0	0	0	0.653131	0
AC004039.1	0	0	0	0.0471363	0	0	0	0	0	0	0	0	0	0	0	0	0
AC004054.1	0	0	0.207073	0.141409	0	0	0	0	0	0	0	0	0	0	0	0	0
AC004066.1	0	0	0	0	0	0	0	0	0	0	0	0	0	0	0	0	0
AC004067.1	0	0	0	0	0	0	0	0.0273478	0	0	0	0	0	0	0	0	0
AC004069.1	0	0	0.103537	0.0471363	0	0.310388	0	0.0273478	0.130666	0	0	0	0	0	0	0	0
AC004076.2	0	0.468112	0.724756	0.565636	0	0.310388	0	0.49226	0	0	0	0	0	0	0	0	0
AC004080.5	0	0	0	0	0	0	0	0.0273478	0	0	0	0	0	0	0	0	0
AC004083.1	0	0	0	0.0942727	0	0	0	0	0	0	0	0	0	0	0	0	0
AC004129.1	1.22948	0	0.103537	0	0	0	0	0	0	0	0	0	0	0	0	0.653131	0
AC004130.2	0	0.280867	0.724756	1.93259	0.364367	0.827703	0	1.77761	0.391998	0	0	0.788893	0	5.53096	0	1.30626	0
AC004147.2	0	0	0	0	0	0	0	0	0	0	0	0	0	0	0	0	0
AC004147.5	0	0	0	0	0	0	0	0.0273478	0	0	0	0	0	0	0	0	0
AC004148.1	0	2.43418	0.517683	2.02686	1.0931	0.206926	0	0.218782	0.130666	0	0	0.788893	0	0	0	0.653131	0
AC004156.1	0	0	0	0.0471363	0	0	0	0.300826	0	0	0	0.394446	0	0	0	0	0
AC004160.1	0	0	0	0.329954	0	0.206926	0	0.273478	0	0	0	0	0	0	0	0	0
AC004217.2	0	0	0	0	0	0	0	0.0273478	0	0	0	0	0	0	0	0	0
AC004221.1	0	0.280867	0	0	0	0	0	0.0273478	0	0	0	0	0	0	0	0	0
AC004223.1	0	0	0	0.0471363	0	0	0	0.0273478	0	0	0	0	0	0	0	0	0
AC004223.2	0	0	0	0	0	0	0	0	0	0	0	0	0	0	0	0	0
AC004223.4	0	0.0936225	0	0.0471363	0	0	0	0.0273478	0	0	0	0.197223	0	0	0	0	0
AC004224.1	2.45896	1.31071	3.41671	1.17841	1.45747	0.103463	0	1.09391	1.04533	0	0	2.16946	0	0	0	0.653131	0
AC004231.1	0	0	0	0.0942727	0	0	0	0.328173	0	0	0	0	0	0	14.0945	0	0
AC004232.2	0	0	0	0.0942727	0	0	0	0	0	0	0	0.394446	0	0	0	0	0
AC004233.1	2.45896	0	0	0	0.364367	0	0	0	0.130666	0	0	0	0	0	0	0	0
AC004233.2	0	0	0	0.377091	0	0	0	0.136739	0	0	0	0.394446	0	0	0	0	0
AC004233.3	0	0	0	0	0	0	0	0	0.391998	0	0	0	0	0	0	0	0
AC004241.1	0	0	0.517683	0.471363	0.364367	0.413851	0	0.902477	0	0	0	0	0	5.53096	0	0	0
AC004241.3	0	0.280867	0.31061	0.5185	0	1.13809	0	0.218782	0	0	0	0.197223	0	0	0	0	0
AC004241.5	0	0	0	0	0	0	0	0.191434	0	0	0	0	0	0	0	0	0
AC004257.1	0	0	0	0.0471363	0	0	0	0	0	0	0	0	0	0	0	0	0
AC004263.1	0	0	0	0	0	0	0	0	0	0	0	0.197223	0	0	0	0.653131	0
AC004263.2	0	0	0	0.0942727	0	0.103463	0	0.0273478	0	0	0	0	0	0	0	0	0
AC004264.1	0	0.280867	0	0.0471363	0	0	0	0.164087	0.130666	0	0	6.11392	0	0	0	1.30626	0
AC004264.2	0	0	0	0	0	0	0	0	0	0	0	0	0	0	0	0	0
AC004381.3	0	0	0	0	0	0	0	0.0546956	0	0	0	0	0	0	0	0	0
AC004381.4	0	0	0	0	0	0	0	0	0	0	0	0	0	0	0	0	0
AC004383.1	0	0	0.103537	0	0	0	0	0	0	0	0	0	0	0	0	0	0
AC004386.1	1.22948	0.655357	2.48488	1.69691	0	0.206926	0	0.328173	0.261332	0	0	5.32503	0	0	0	0.653131	0
AC004386.3	0	0	0	0	0.364367	0	0	0.0546956	0	0	0	0	0	0	0	0	0
AC004386.4	0	0	0	0.0942727	0.364367	0	0	0.0820433	0	0	0	0	0	0	0	0	0
AC004386.5	0	0	0	0	0.364367	0	0	0	0	0	0	0	0	0	0	0	0
AC004386.6	0	0	0	0	0	0	0	0	0	0	0	0	0	0	0	0	0
AC004453.1	14.7537	14.2306	69.4731	31.2043	14.939	8.69088	17.364	10.3922	8.36261	4.494	0	21.6946	21.2577	0	28.1891	7.18444	11.3375
AC004461.2	0	0	0	0	0	0	0	0	0	0	0	0	0	0	0	0	0
AC004466.1	0	0	0	0.0942727	0	0	0	0	0	0	0	0.197223	0	0	0	0	0
AC004466.2	0	0.0936225	0	0	0	0	0	0	0	0	0	0	0	0	0	0	0
AC004466.3	0	0	0	0	0	0	0	0	0	0	0	0	0	0	0	0	0
AC004477.1	0	0	0	0	0	0	0	0.0273478	0	0	0	0	0	0	0	0	0
AC004477.2	0	0.280867	0.414146	0	0	0.103463	0	0	0.653329	0	0	0	0	0	0	0	0
AC004486.1	0	0	0	0.0471363	0	0	0	0	0	0	0	0	0	0	0	0	0
AC004490.1	0	0	0	0	0	0	0	0.0273478	0	0	0	0	0	0	0	0	0
AC004491.1	0	0	0	0	0	0.310388	0	0	0.261332	0	0	0	0	0	0	0	0
AC004494.1	0	0	0	0	0	0	0	0	0.914661	0	0	0.788893	0	0	0	0	0
AC004522.3	0	0	0	0.188545	0	0	0	0	0	0	0	0	0	0	0	0	0
AC004522.4	0	0	0.103537	0	0	0	0	0	0	0	0	0	0	0	0	0	0
AC004522.5	0	0	0	0.0942727	0	0	0	0.0820433	0.130666	0	0	0	0	0	0	0	0
AC004528.1	0	0	0.103537	0	0	0	0	0	0	0	0	0	0	0	0	0	0
AC004540.1	0	0	1.1389	0	1.45747	0.206926	0	0.410217	1.04533	0	0	0	0	0	0	0	0
AC004540.2	0	0.0936225	0.31061	0.0471363	0	0	0	0	0	0	0	0	0	0	0	0	0
AC004542.1	0	0	0	0.0471363	0.364367	0	0	0	0	0	0	0	0	0	0	0	0
AC004542.2	0	0.74898	1.55305	1.13127	0.728733	0.931165	0	1.258	0.130666	0	0	0	0	0	0	0	0
AC004552.1	0	0	0	0	0.364367	0	0	0	0	0	0	0	0	0	0	0	0
AC004584.2	0	0	0	0	0	0	0	0	0	0	0	0	0	0	0	0	0
AC004584.3	0	0.0936225	0	0	0	0	0	0	0	0	0	0	0	0	0	0	0
AC004585.1	0	0.0936225	0	0	0	0.206926	0	0.0546956	0.130666	0	0	0.394446	0	0	0	0	0
AC004590.1	0	0	0	0	0	0	0	0	0	0	0	0	0	0	0	0	0
AC004623.1	0	0.187245	0.103537	0	0	0	0	0	0	0	0	0	0	0	0	0	0
AC004637.1	0	0	0	0	0	0	0	0	0	0	0	0	0	0	0	0	0
AC004687.1	0	0	0.103537	0.141409	0	0	0	0.0546956	0	0	0	0	0	0	0	0	0
AC004687.3	0	0	0.207073	0.0471363	0	0	0	0	0	0	0	0	0	0	0	0	0
AC004692.1	0	0	0.207073	0.0471363	0	0	0	0	0	0	0	0.197223	0	0	0	0	0
AC004696.1	0	0.0936225	0	0	0	0	0	0	0	0	0	0	0	0	0	0	0
AC004696.2	0	0	0	0	0	0	0	0	0	0	0	0	0	0	0	0	0
AC004706.3	0	0	0	0	0	0.103463	0	0.136739	0	0	0	0	0	0	0	0	0
AC004765.1	0	0	0	0	0	0	0	0.109391	0	0	0	0	0	0	0	0	0
AC004771.1	0	0	0	0	0	0	0	0	0	0	0	0	0	0	0	0	0
AC004771.2	0	0.187245	0.517683	0.0471363	0	0.103463	0	0.109391	0.130666	0	0	0.197223	0	0	0	0	0
AC004771.3	0	0.0936225	0.31061	0.235682	0	0.206926	0	0.136739	0	0	0	0	0	0	0	0	0
AC004771.4	0	0	0	0.0471363	0	0	0	0	0	0	0	0	0	0	0	0	0
AC004775.1	0	0	0	0.0471363	0	0	0	0	0	0	0	0	0	0	0	0	0
AC004777.1	0	0	0	0	0	0	0	0	0	0	0	0	0	0	0	0	0
AC004801.1	0	0	0.207073	0.707045	0	0.103463	0	0.464912	0.261332	0	0	0	0	0	0	0	0
AC004801.2	0	0.0936225	0.724756	0.942727	0	0.517314	17.364	0.109391	0	0	0	0.197223	0	0	0	0	0
AC004801.4	0	0	0	0	0	0	0	0	0	0	0	0	0	0	0	0	0
AC004801.6	0	0	0	0	0	0	0	0	0.130666	0	0	0	0	0	0	0	0
AC004803.1	1.22948	0.0936225	0.62122	0.377091	0	0.206926	0	0.546956	0.653329	0	11.0421	3.94446	0	0	0	0	0
AC004805.2	0	0	0	0	0	0	0	0.109391	0	0	0	0	0	0	0	0	0
AC004805.3	0	0	0	0.0471363	0	0	0	0	0	0	0	0	0	0	0	0	0
AC004812.2	0	0	1.1389	0.801318	0	0.517314	0	0.410217	0.261332	0	0	0	0	0	0	1.95939	2.83437
AC004816.1	0	0.655357	0.724756	1.36695	0.364367	0.827703	0	0	1.17599	0	0	1.18334	0	0	0	0	0
AC004816.2	0	0.561735	0.414146	0.141409	0	0.206926	0	0.875129	0	0	0	0	0	0	0	0	0
AC004817.3	0	0	0.31061	0	0	0	0	0	0.130666	0	0	0	0	0	0	0	0
AC004817.5	0	0	0	0	0	0	0	0	0	0	0	0	0	0	0	0	0
AC004825.2	0	0.187245	0.103537	0	0	0.413851	0	0.300826	0	2.247	0	0	0	0	0	0.653131	0
AC004825.3	0	0.187245	0	0.0942727	0	1.13809	0	0.410217	0	0	0	0.197223	0	0	0	0	0
AC004832.5	0	0	0	0	0	0	0	0.0820433	0	0	0	0	0	0	0	0	0
AC004832.6	0	0	0	0.0471363	0	0	0	0	0	0	0	0	0	0	0	0	0
AC004834.1	0	0	0	0	0	0	0	0	0	0	0	0	0	0	0	0	0
AC004835.1	0	0	0	0	0	0	0	0	0	0	0	0	0	0	0	0	0
AC004837.2	0	0	0	0	0	0	0	0	0	0	0	0	0	0	0	0	0
AC004837.4	0	0	0	0.0942727	0	0	0	0.109391	0	0	0	0	0	0	0	0	0
AC004839.1	0	0	0	0	0	0	0	0	0	0	0	0	0	0	0	0	0
AC004839.2	0	0.0936225	0.103537	0	0	0	0	0	0	0	0	0	0	0	0	0	0
AC004840.1	0	0	0	0	0	0	0	0	0	0	0	0	0	0	0	0	0
AC004846.1	0	0.0936225	0.62122	0.471363	0	0.103463	0	0.191434	0	0	0	0.394446	0	0	0	1.95939	0
AC004846.2	0	0.280867	0	0.5185	0.364367	0.413851	0	1.2033	0	0	0	0	0	0	0	0	0
AC004847.1	0	0	0	0.0471363	0	0	0	0	0	0	0	0	0	0	0	0	0
AC004854.1	1.22948	0	0	0	0	0	0	0	0	0	0	0	0	0	0	0	0
AC004854.2	0	0	0.103537	0.282818	0	0.206926	0	0	0	2.247	0	0	0	0	0	0	2.83437
AC004858.1	0	0	0	0	0	0	0	0.0273478	0	0	0	0	0	0	0	0	0
AC004865.2	0	0.0936225	0	0.0942727	0	0.413851	0	0.218782	0	2.247	0	0	0	0	0	0.653131	0
AC004870.1	0	0	0	0	0	0	0	0	0	0	0	0	0	0	0	0	0
AC004877.1	0	0	0	0	0	0	0	0	0	0	0	0	0	0	0	0	0
AC004877.2	0	0	0	0.471363	0.364367	0.413851	0	0.628999	0	0	0	0	0	0	0	0.653131	0
AC004882.1	0	0	0	0	0	0	0	0	0	0	0	0	0	0	0	0	0
AC004882.3	0	0	0.103537	0	0	0	0	0	0	0	0	0	0	0	0	0	0
AC004884.1	0	0.280867	0.207073	0.377091	0.364367	0.103463	0	0	0.261332	0	0	1.57779	0	0	0	0	0
AC004884.2	0	0	0	0.141409	0	0	0	0.0546956	0	0	0	0	0	0	0	0	0
AC004890.1	0	0.280867	0.931829	0.565636	0.364367	0	0	0.109391	0	0	0	0.59167	0	0	0	0	0
AC004890.2	0	0.187245	0.103537	0.188545	0	0	0	0	0	0	0	0	0	5.53096	0	0	0
AC004890.3	0	0	0	0	0	0	0	0.0546956	0	0	0	0	0	0	0	0	0
AC004893.2	0	0	0	0.188545	0	0	0	0	0.130666	0	0	0	0	0	0	0	0
AC004898.1	0	0.187245	0.207073	1.88545	0	1.13809	0	2.516	0.130666	0	0	0	0	0	0	0	0
AC004900.1	0	0	0	0	0	0	0	0	0	0	0	0	0	0	0	0	0
AC004908.2	0	0.37449	1.86366	1.08414	0.728733	0	0	0.136739	0.130666	0	0	0	0	0	0	0	0
AC004908.3	0	0	0	0	0	0.206926	0	0	0	0	0	0	0	0	0	0	0
AC004910.1	0	0.187245	0.31061	0.377091	0.364367	0.206926	0	0.109391	0.261332	0	0	0.59167	0	0	0	0.653131	2.83437
AC004917.1	0	0	0	0	0	0	0	0	0	0	0	0	0	0	0	0	0
AC004918.1	0	0.655357	0.517683	2.45109	0	0.206926	0	0.875129	0	0	0	0	0	0	0	1.30626	0
AC004918.3	0	0	0.207073	0.377091	0	0	0	0.0546956	0	0	0	0.394446	0	0	0	0	0
AC004921.1	0	0	0.103537	0	0	0.103463	0	0	0	0	0	0	0	0	0	0	0
AC004921.2	0	0	0.103537	0	0	0	0	0	0	0	0	0	0	0	0	0	0
AC004922.1	0	0	0	0	0	0	0	0	0	0	0	0	0	0	0	0.653131	0
AC004923.1	0	0	0	0.0471363	0	0	0	0	0.653329	0	0	0	0	0	0	0	0
AC004923.4	0	0	0	0.282818	0	0	0	0	0.261332	0	0	0	0	0	0	0	0
AC004925.1	0	0	0	0.329954	0	0	0	0	0	0	0	0.197223	0	0	0	0	0
AC004938.1	0	0	0	0	0	0	0	0	0	0	0	0.197223	0	0	0	0	0
AC004938.2	0	0.0936225	0	0.377091	0	0	0	0.24613	0	0	0	0.197223	0	0	0	0.653131	0
AC004941.1	0	0	0	0	0	0	0	0	0	0	0	0	0	0	0	0	0
AC004941.2	0	0	0	0	0	0	0	0.0273478	0	0	0	0	0	0	0	0	0
AC004943.1	0	0	0.207073	0	0	0	0	0	0	0	0	0	0	0	0	0	0
AC004943.2	0	0	0.931829	0.612772	0	0.103463	0	0.0546956	0.522663	0	0	0.394446	0	0	0	0	0
AC004944.1	0	0	0	0	0	0	0	0	0	0	0	0	0	0	0	0	0
AC004945.1	0	0	0	0	0	0	0	0.0546956	0	0	0	0	0	0	0	0	0
AC004947.2	0	0	0.517683	0	0	0	0	0	0	0	0	0	0	0	0	0	0
AC004948.1	0	0.187245	0	0	0	0	0	0	0	0	0	0	0	0	0	0	0
AC004951.1	0	0.0936225	0.31061	0.0471363	0	0	0	0.136739	0.130666	0	0	0.986116	0	0	0	0	0
AC004951.2	0	0	0	0	0	0	0	0	0	0	0	0	0	0	0	0	0
AC004951.4	0	0.0936225	0	0.424227	0	0.103463	0	0.273478	0.391998	0	0	0.788893	0	0	0	0	2.83437
AC004965.1	0	0	0	0	0	0	0	0	0	0	0	0	0	0	0	0	0
AC004967.1	0	0.280867	0.517683	0	0	0.310388	0	0.0546956	0	0	0	0	0	0	0	0	0
AC004967.2	0	0.655357	0.62122	1.037	0.364367	0.517314	0	0.410217	0.261332	0	0	0.197223	0	0	0	0	0
AC004969.1	0	0	0	0	0	0	0	0	0	0	0	0	0	0	0	0	0
AC004973.1	0	0	0	0	0	0	0	0	0	0	0	0	0	0	0	0	0
AC004974.1	0	0	0.31061	0.0471363	0	0.206926	0	0	0	0	0	0	0	0	0	0	0
AC004975.1	0	0	0	0.0471363	0	0.310388	0	0.0546956	0	0	0	0	0	0	0	0	0
AC004980.1	0	0.0936225	0.31061	0.141409	0.364367	0	0	0.410217	0	0	0	0.394446	0	0	0	0.653131	0
AC004980.3	0	0	0	0	0	0	0	0	0	0	0	0	0	0	0	0	0
AC004982.1	0	0.0936225	0.414146	0.0942727	0	0	0	0	0	0	0	0	0	0	0	0	0
AC004982.2	0	0.280867	0	0.141409	0	0	0	0.273478	0.130666	0	0	0	0	0	0	0	0
AC004987.2	0	0	0	0	0	0	0	0	0	0	0	0	0	0	0	0	0
AC004988.1	0	0	0	0.188545	0	0.310388	0	0.355521	0	0	0	0	0	0	0	1.30626	0
AC004990.1	0	0	0	0	0	0	0	0	0	0	0	0	0	0	0	0	0
AC005000.1	0	0.0936225	0	0	0	0	0	0	0	0	0	0	0	0	0	0	0
AC005002.2	1.22948	0	0	0	0	0	0	0.0273478	0	0	0	0.197223	0	0	0	0	0
AC005005.2	0	0	0.103537	0.141409	0	0	0	0.0273478	0	0	0	0.197223	0	0	0	0	0
AC005005.3	1.22948	0	0.103537	0	0	0	0	0	0	0	0	0	0	0	0	0	0
AC005005.4	2.45896	7.86429	0.103537	0.141409	0.364367	0.103463	0	0.273478	1.69866	0	0	0.986116	0	0	0	0.653131	0
AC005011.1	0	0	0.207073	0.188545	0	0	0	0.0546956	0.130666	0	0	0.197223	0	0	0	0.653131	0
AC005013.1	0	0	0	0	0	0	0	0	0	0	0	0	0	0	0	0	0
AC005014.2	0	0	1.1389	0.659909	0	0	0	1.12126	0	2.247	0	0	0	0	0	0	0
AC005014.3	0	0	0	0	0	0	0	0.0273478	0	0	0	0	0	0	0	0	0
AC005019.1	0	0.37449	1.03537	0.565636	0	0.206926	0	0.109391	0	0	0	0.394446	0	0	0	0	0
AC005019.2	0	0	0	0.141409	0	0	0	0	0	0	0	0	0	0	0	0	0
AC005034.3	0	0	0	0	0	0	0	0	0	0	0	0	0	0	0	0	0
AC005034.4	0	0	0.207073	0.188545	0	0	0	0.0820433	0	0	0	0	0	0	0	0	0
AC005034.5	1.22948	0	0.31061	0.235682	0	0	0	0.0546956	0	0	0	0	0	0	0	0	0
AC005034.6	0	0	0	0	0	0.103463	0	0	0	0	0	0	0	0	0	0	0
AC005037.1	0	0.468112	0	0.424227	0	0.103463	0	0.382869	0	0	0	0	0	0	0	0	0
AC005040.2	0	0	0	0	0	0	0	0	0	0	0	0.197223	0	0	0	0	0
AC005041.3	0	0	0	0.0471363	0	0	0	0	0	0	0	0	0	0	0	0	0
AC005041.4	0	0.655357	1.24244	0.89559	0	0.517314	0	1.2033	3.13598	0	0	1.38056	0	0	0	0.653131	0
AC005041.5	0	0	0	0	0	0.206926	0	0.519608	0	0	0	0.197223	0	0	0	0	2.83437
AC005046.1	0	0	0	0	0	0	0	0	0	0	0	0	0	0	0	0	0
AC005050.1	0	0	0	0	0	0	0	0.0273478	0	0	0	0	0	0	0	0	0
AC005050.2	0	0	0	0	0	0	0	0	0	0	0	0	0	0	0	0	0
AC005050.3	0	0	0	0	0	0	0	0.0273478	0	0	0	0	0	0	0	0	0
AC005052.2	0	0	0	0	0	0	0	0.0546956	0.130666	0	0	0	0	0	0	0.653131	0
AC005062.1	0	0	0	0.0471363	0	0	0	0.0273478	0	0	0	0	0	0	0	0	0
AC005064.1	0	0	0.931829	0	0	0	0	0	0	0	0	0	0	0	0	0	0
AC005070.1	0	0	0.207073	0.141409	0	0.103463	0	0.109391	0	0	0	0.788893	0	0	0	0.653131	0
AC005070.3	0	0.37449	0.828293	0.89559	0	0	0	0.136739	0	0	0	0	0	0	0	0	0
AC005072.1	0	0.0936225	0	0	0	0.310388	0	0.574303	0.522663	0	0	0.788893	0	0	0	0	0
AC005076.1	1.22948	0	0.931829	0.754181	0	0.310388	0	0.382869	0	0	0	0	0	0	0	0.653131	0
AC005077.4	0	0	0	0.0471363	0	0	0	0	0	0	0	0	0	0	0	0	0
AC005081.1	0	0	0	0	0	0	0	0.0546956	0	0	0	0	0	0	0	0	0
AC005082.1	0	0.0936225	0	0.0942727	0	0.413851	0	0.519608	0.130666	0	0	0	0	0	0	0.653131	0
AC005083.1	0	0.187245	0	0	0.364367	0.310388	0	0.0820433	0.653329	0	0	0	0	0	0	0	0
AC005084.1	0	0	0	0	0	0	0	0	0	0	0	0	0	0	14.0945	0.653131	0
AC005089.1	0	0	0	0	0	0	0	0.0273478	0	0	0	0	0	0	0	0	0
AC005094.1	0	0.187245	0.414146	0.188545	0.364367	0	0	0.0546956	0	0	0	0.986116	0	0	14.0945	1.30626	0
AC005096.1	0	0	0	0.0471363	0	0	0	0	0	0	0	0	0	0	0	0	0
AC005099.1	0	0.37449	0.517683	0.424227	0	0.206926	0	0.410217	0.130666	0	0	0.986116	0	0	0	0	0
AC005100.1	0	0	0	0	0	0	0	0	0	0	0	0	0	0	0	0	0
AC005144.1	0	0	0	0	0	0	0	0	0	0	0	0	0	0	0	0	0
AC005154.2	0	0.0936225	0	0	0	0	0	0.109391	0.130666	0	0	0.197223	0	0	0	0	0
AC005154.3	0	0	0	0.0471363	0	0	0	0.164087	0	0	0	0	0	0	0	0	0
AC005154.5	0	0	0	0	0	0	0	0.0273478	0	0	0	0	0	0	0	0	0
AC005162.2	0	0	0	0.188545	0	0.103463	0	0.0273478	0.261332	0	0	0	0	0	0	0	0
AC005165.1	0	0	0	0	0	0	0	0.0273478	0	0	0	0	0	0	0	0	0
AC005165.2	0	0.37449	0.828293	0.377091	0.728733	0.310388	0	0.546956	0.391998	0	0	1.38056	0	0	0	0	0
AC005165.3	0	0	0	0	0	0	0	0.0273478	0	0	0	0	0	0	0	0	0
AC005180.2	0	0	0	0	0	0.103463	0	0.0820433	0	0	0	0	0	0	0	0	0
AC005183.1	0	0	0	0	0	0	0	0.136739	0	0	0	0	0	0	0	0	0
AC005189.1	0	0	0	0	0	0	0	0	0	0	0	0	0	0	0	0	0
AC005191.1	0	0	0	0	0	0	0	0	0	0	0	0	0	0	0	0	0
AC005192.1	0	0	0	0	0	0	0	0	0	0	0	0	0	0	0	0	0
AC005197.1	0	0.0936225	0	0	0	0	0	0	0	0	0	0	0	0	0	0	0
AC005220.1	0	0	0	0	0	0	0	0	0	0	0	0	0	0	0	0.653131	0
AC005224.2	0	2.62143	0	0.754181	0	13.1398	0	10.5836	0.522663	0	0	0.394446	0	0	0	0	0
AC005224.3	0	0	0.414146	0	0	0	0	0.164087	0	0	0	0	0	0	0	0	0
AC005225.1	0	0	0	0	0	0	0	0	0.261332	0	0	0	0	0	0	0	0
AC005225.2	0	0.187245	0	0	0	0	0	0	0	0	0	0	0	0	0	0	0
AC005225.3	0	0	0	0.0471363	0	0	0	0	0	0	0	0	0	0	0	0	0
AC005225.4	0	0	0.207073	0	0	0	0	0	0	0	0	0	0	0	0	0	0
AC005229.1	1.22948	0	0.207073	0.235682	0	0.206926	0	0.437565	0.130666	0	0	0.394446	0	0	0	0	0
AC005229.2	0	0.0936225	0.517683	0	0	0.103463	0	0	0.130666	0	0	0.197223	0	0	0	0	0
AC005229.4	0	0.37449	0.724756	0.848454	0	0.103463	0	0.546956	0.783995	0	0	0	0	0	0	0.653131	0
AC005237.1	0	0	0	0.0471363	0	0	0	0.0546956	0	0	0	0	0	0	0	0	0
AC005244.1	0	0.0936225	0.103537	0.0471363	0	0	0	0.0546956	0	0	0	0	0	0	0	0	0
AC005253.1	1.22948	0.37449	0	0.5185	0	0.310388	0	0.273478	0.130666	0	0	0.788893	0	0	0	1.30626	0
AC005253.2	0	0	0	0	0	0.103463	0	0	0	0	0	0	0	0	0	0	0
AC005255.1	0	0.280867	0	0.141409	0.364367	0.103463	0	0.0820433	0	0	0	0	0	0	0	0	0
AC005256.1	0	0	0	0	0	0	0	0	0	0	0	0	0	0	0	0	0
AC005258.2	0	0	0	0	0	0	0	0	0	0	0	0	0	0	0	0	0
AC005261.1	6.14739	7.39617	5.48744	14.0466	3.2793	14.7952	0	6.89164	0.522663	2.247	11.0421	12.0306	42.5153	0	0	3.26566	8.50312
AC005261.2	0	0	0.207073	0.0471363	0	0.103463	0	0	0	0	0	0.59167	0	0	0	0	0
AC005261.3	0	0	0	0	0	0	0	0	0	0	0	0	0	0	0	0	0
AC005261.4	0	0	0	0	0	0.103463	0	0	0	0	0	0	0	0	0	0	0
AC005261.5	1.22948	4.96199	5.79805	13.9052	4.73677	6.62162	0	7.11042	3.13598	0	0	1.38056	0	5.53096	0	0	0
AC005262.1	0	0.0936225	0.207073	0.329954	0.364367	0	0	0.0820433	0	0	0	0.788893	0	0	0	0.653131	2.83437
AC005262.2	0	0	0	0	0	0	0	0	0	0	0	0	0	0	0	0	0
AC005264.1	0	0	0	0.0942727	0	0	0	0.164087	0	0	0	0	0	0	0	0	0
AC005280.1	0	0.187245	0.207073	0.0942727	0	0	0	0	0	0	0	0	0	0	0	0	0
AC005280.2	0	0.561735	0	0	0	0	0	0.0820433	0	0	0	0	0	0	0	0	0
AC005281.1	0	0	0	0	0	0	0	0	0.130666	0	0	0	0	0	0	0	0
AC005288.1	0	0.280867	0.103537	0.0471363	0	0	0	0	0.391998	0	0	0	0	0	0	0	0
AC005291.1	0	0.468112	0.62122	1.60264	0	0.517314	0	1.85965	0.522663	0	0	0.394446	0	0	0	0.653131	0
AC005291.2	0	0	0	0.0942727	0	0	0	0.273478	0	0	0	0	0	0	0	0	0
AC005293.1	0	0.0936225	0	0	0	0	0	0	0	0	0	0	0	0	0	0	0
AC005300.1	0	0.187245	0.31061	0.377091	0	0.310388	0	0.382869	0.391998	0	0	0.197223	0	0	0	0	0
AC005301.1	2.45896	0	0.103537	0	0	0	0	0.0546956	0.130666	0	0	0	0	0	0	0	0
AC005304.1	0	0	0	0	0	0	0	0.0273478	0	0	0	0	0	0	0	0	0
AC005304.2	0	0	0	0	0	0	0	0.136739	0	0	0	0	0	0	0	0	0
AC005304.3	0	0.0936225	0	0	0	0	0	0	0	0	0	0	0	0	0	0	0
AC005306.1	0	0.280867	0.62122	0.89559	1.0931	1.24155	0	1.23065	0.130666	0	11.0421	0.59167	21.2577	0	0	0	2.83437
AC005323.2	0	0	0	0.0471363	0	0.103463	0	0.546956	0	0	0	0	0	0	0	0	0
AC005324.3	0	0	0	0	0	0.517314	0	0.0273478	0	0	0	0	0	0	14.0945	0	0
AC005329.1	0	0	0.103537	0	0	0	0	0	0	0	0	0	0	0	0	0	0
AC005329.2	0	0	0	0.141409	0	0.103463	0	0.109391	0	0	0	0	0	0	0	0	0
AC005330.1	0	0	0	0	0	0	0	0	0	0	0	0	0	0	0	0	0
AC005332.1	0	0.0936225	0	0	0	0	0	0	0	0	0	0	0	0	0	0	0
AC005332.2	0	0	0	0	0	0	0	0	0	0	0	0	0	0	0	0	0
AC005332.3	1.22948	0	0.414146	0.612772	0	0.206926	0	0.49226	0	0	0	0	0	0	0	0.653131	0
AC005332.4	0	0.0936225	0.414146	0.801318	0	0.413851	0	0.601651	0	0	0	0	0	0	0	0	0
AC005332.5	0	0.280867	0	0.612772	0.728733	0	0	0.109391	0	0	0	0.197223	0	0	0	0	2.83437
AC005332.6	3.68844	0.936225	2.27781	2.78104	0.728733	1.34502	0	2.13313	0.261332	0	0	4.14169	0	0	0	0	0
AC005332.7	0	0	0.103537	0.0942727	0	0	0	0	0	0	0	0	0	0	0	0.653131	0
AC005336.2	0	0	0	0.0471363	0	0	0	0	0	0	0	0	0	5.53096	0	0	0
AC005339.1	0	0	0	0.0471363	0	0	0	0.136739	0	0	0	0	0	0	0	0	0
AC005342.1	0	0.0936225	0	0	0	0	0	0.0546956	0	0	0	0	0	0	0	0	0
AC005343.1	0	0	0	0	0	0	0	0	0	0	0	0	0	0	0	0	0
AC005351.1	0	0.187245	0	0	0	0	0	0	0	0	0	0	0	0	0	0	0
AC005355.1	0	0	0	0	0	0	0	0	0	0	0	0	0	0	0	0	0
AC005355.2	0	0	0	0	0	0	0	0	0	0	0	0	0	0	0	0	0
AC005363.2	0	0.0936225	0	0.0471363	0	0.103463	0	0.0273478	0.391998	0	0	0	0	0	0	0	0
AC005383.1	0	0	0	0	0	0	0	0	0	0	0	0	0	0	0	0	2.83437
AC005389.1	0	0	0	0	0	0	0	0.0546956	0	0	0	0	0	0	0	0	0
AC005393.1	0	0	0.207073	0.0942727	0	0	0	0.0820433	0	2.247	0	0.197223	0	0	0	0	0
AC005400.1	0	0	0	0	0	0	0	0.0273478	0	0	0	0	0	0	0	0	0
AC005410.1	0	0.0936225	0.103537	0.0471363	0	0.103463	0	0.0820433	0	0	0	0.197223	0	0	0	0	0
AC005410.2	0	0	0.103537	0	0	0	0	0	0	0	0	0	0	0	0	0	0
AC005412.1	0	0	0	0	0	0	0	0	0	0	0	0	0	0	0	0	0
AC005476.1	0	0	0	0	0	0.103463	0	0	0	0	0	0	0	0	0	0	0
AC005476.2	0	0.187245	0	0.471363	0	0	0	0.437565	0.130666	0	0	0.197223	0	0	0	0	0
AC005479.1	0	0	0	0	0	0	0	0	0	0	0	0	0	0	0	0	0
AC005479.2	0	0.0936225	0	0.0471363	0	0.206926	0	0.24613	0	0	0	0.986116	0	0	0	0	0
AC005480.1	0	0.0936225	0.103537	0.377091	0.364367	0.517314	0	0.601651	0	0	0	0	0	0	0	0	0
AC005480.2	0	0	0	0	0	0.103463	0	0	0	0	0	0	0	0	0	0	0
AC005481.1	0	0	0	0	0	0	0	0.0546956	0	0	0	0	0	0	0	0	0
AC005487.1	0	0	0	0.0942727	0	0.103463	0	0.328173	0	2.247	0	0	0	5.53096	14.0945	0	0
AC005498.2	0	0	0.414146	0.0471363	0	0	0	0	0	0	0	0	0	0	0	0	0
AC005498.3	0	0	0.103537	0.377091	0	0	0	0.0820433	0	0	0	0	0	5.53096	0	0	0
AC005514.1	0	0	0	0	0	0	0	0	0.130666	0	0	0	0	0	0	0	0
AC005519.1	0	0	0	0.329954	0	0	0	0.109391	0	0	0	0	0	0	0	0	0
AC005520.1	0	0	0	0	0	0	0	0	0	0	0	0	0	0	0	0	0
AC005520.2	0	0	0.517683	0	0	0.103463	0	0.0820433	0.522663	2.247	0	0	0	0	0	0	0
AC005520.3	0	0	0	0	0	0.103463	0	0	0	0	0	0	0	0	0	0	0
AC005520.5	0	0.187245	0.207073	0.235682	0.728733	1.13809	0	0.793086	0.653329	0	0	0	0	0	0	0	0
AC005521.1	0	0.0936225	1.65659	0.235682	0.364367	0.103463	0	0.0820433	0.130666	0	0	0.59167	0	0	0	0	0
AC005523.2	0	0.37449	1.86366	1.17841	0	0.517314	0	0.628999	0.653329	0	0	0.197223	0	5.53096	0	1.30626	0
AC005529.1	0	0	0	0	0	0	0	0	0	0	0	0.394446	0	0	0	0	0
AC005531.1	0	0.280867	0.103537	0	0	0	0	0	0	0	0	0	0	0	0	0	0
AC005532.1	0	0.187245	0.517683	0.329954	0	0.103463	0	0	0	0	0	0	0	0	0	0	0
AC005534.1	0	0.187245	0.931829	0.282818	0	0	0	0.0820433	0.130666	0	0	0.394446	0	0	0	0	0
AC005537.1	0	0	0	0	0	0	0	0	0	0	0	0	0	0	0	0	0
AC005540.1	0	0.187245	0.517683	0.235682	0	0	0	0	0.130666	0	0	0.394446	0	0	0	0	0
AC005546.1	0	0	0	0.0471363	0	0	0	0.136739	0	0	0	0.197223	0	0	0	0.653131	0
AC005550.2	0	0	0	0	0	0	0	0.382869	0	0	0	0	0	0	0	0	0
AC005562.1	0	0.0936225	0.517683	0.141409	0.364367	0	0	0.136739	0.130666	0	0	0	0	0	0	1.30626	0
AC005578.1	0	0	0.103537	0.141409	0	0	0	0	0.130666	0	0	0	0	0	0	0	0
AC005586.2	0	0	0	0	0	0	0	0.136739	0	0	0	0	0	0	0	0	0
AC005587.1	1.22948	0.187245	0.31061	0.235682	0	0	0	0	0	0	0	0.59167	0	0	0	0	0
AC005592.1	0	0	0	0.0471363	0	0	0	0	0	0	0	0	0	0	0	0	0
AC005593.1	0	0	0	0	0	0	0	0.601651	0.261332	0	0	0	0	0	0	0	0
AC005599.1	0	0	0	0	0	0.103463	0	0	0.130666	0	0	0	0	0	0	0	0
AC005606.1	0	0	0	0	0	0	0	0	0	0	0	0	0	5.53096	14.0945	0	2.83437
AC005609.4	0	0	0.103537	0	0	0	0	0	0	0	0	0	0	0	0	0	0
AC005614.1	0	0	0	0	0	0	0	0	0	0	0	0	0	0	0	0	0
AC005618.1	1.22948	0	0	0.188545	0	0.517314	0	0.273478	0.130666	0	0	0	0	0	0	0	0
AC005618.4	0	0	0	0.329954	0	0	0	0	0	0	0	0	0	0	0	0	0
AC005632.3	0	1.49796	0.62122	0.235682	1.82183	1.13809	0	1.2033	0.522663	0	0	0.197223	0	0	0	1.30626	0
AC005632.5	0	0	0	0	0	0	0	0	0	0	0	0	0	0	0	0	0
AC005670.1	0	0	0.103537	0	0	0	0	0	0	0	0	0	0	0	0	0	0
AC005670.3	0	0.936225	3.62378	2.16827	0.728733	0.72424	0	1.72291	0.261332	0	0	1.97223	0	0	0	0.653131	0
AC005674.1	0	0	0	0	0	0.103463	0	0	0	0	0	0	0	0	0	0	0
AC005674.2	0	0	0	0.188545	0.364367	0	0	0.109391	0	0	0	0	0	0	0	1.30626	0
AC005682.2	0	0	0	0	0	0	0	0.0273478	0	0	0	0	0	0	0	0	0
AC005692.3	0	0	0	0	0	0	0	0	0	0	0	0	0	0	0	0	0
AC005695.1	0	0	0	0	0	0	0	0	0.130666	0	0	0	0	0	0	0	0
AC005695.3	0	0	0	0	0	0.103463	0	0.109391	0	0	0	0	0	0	0	0	0
AC005696.1	0	0	0.207073	0.377091	0	0.310388	0	0.191434	0	0	0	0	0	0	0	0	0
AC005696.2	0	0.187245	0.103537	0.141409	0	0	0	0.0820433	0	0	0	0	0	0	0	0	0
AC005696.4	0	0.187245	0.62122	0.141409	0	0	0	0	0	0	0	0.197223	0	0	0	0	0
AC005697.2	0	0	0	0.235682	0	0	0	0.0273478	0	0	0	0	0	0	0	0	0
AC005702.1	0	0	0	0.0471363	0	0	0	0	0	0	0	0	0	0	0	0	0
AC005702.2	0	0.37449	0	0.0942727	0	0.310388	0	0.109391	0	0	0	0.394446	0	0	0	0.653131	0
AC005703.3	0	0.0936225	0	0	0	0	0	0	0	0	0	0	0	0	0	0	0
AC005703.5	0	0	0	0	0	0	0	0	0.130666	0	0	0.394446	0	0	0	0	0
AC005703.6	0	0	0.103537	0	0	0	0	0	0	0	0	0	0	0	0	0	0
AC005722.3	0	0	0	0	0	0	0	0	0	0	0	0	0	0	0	0	0
AC005725.1	0	0	0	0	0	0	0	0	0	0	0	0	0	0	0	0	0
AC005726.2	0	0	0	0	0	0	0	0	0	0	0	0	0	0	0	0	0
AC005726.3	0	0	0	0	0	0	0	0	0	0	0	0	0	0	0	0	0
AC005726.4	0	0.0936225	0.207073	0.424227	0.728733	0	0	0.136739	0	0	0	0	0	0	0	0	0
AC005730.2	0	0	0	0.188545	0	0	0	0.382869	0	0	0	0	0	0	0	0	0
AC005740.1	0	0	0	0	0	0	0	0	0	0	0	0	0	0	0	0	0
AC005740.2	0	0.0936225	0	0	0	0	0	0	0	0	0	0	0	0	0	0	0
AC005740.4	0	0	0	0	0	0	0	0	0.130666	0	0	0	0	0	0	0	0
AC005740.5	0	0	0	0.0471363	0	0	0	0.0820433	0	0	0	0.788893	0	0	0	0	0
AC005746.2	0	0	0.103537	0.141409	0	0	0	0.0820433	0	0	0	0	0	0	0	0	0
AC005746.3	0	0.187245	0	0	0	0	0	0.136739	0	0	0	0	0	0	0	0	0
AC005757.1	0	0	0	0.0942727	0	0	0	0.355521	0	0	0	0	0	0	0	0	0
AC005759.1	0	0	0.103537	0	0.364367	0	0	0	0.130666	0	0	0	0	0	0	1.30626	0
AC005772.2	0	0	0	0	0	0	0	0.0273478	0	0	0	0	0	0	0	0.653131	0
AC005775.1	0	0	0	0	0	0	0	0	0	0	0	0	0	0	0	0	0
AC005776.1	0	0.187245	0.62122	0.235682	0.728733	0.103463	0	0	0	0	0	0	0	0	14.0945	0	0
AC005776.2	0	0	0	0.0942727	0	0	0	0	0	0	0	0	0	0	0	0	0
AC005785.1	0	0	0	0	0	0	0	0.0273478	0	0	0	0	0	0	0	0	0
AC005785.2	0	0	0	0.141409	0	0.103463	0	0.109391	0.130666	0	0	0.197223	0	0	0	0.653131	0
AC005786.1	0	0	0.207073	0	0	0	0	0	0	0	0	0	0	0	0	0	0
AC005786.2	0	0	0.207073	0.141409	0	0.103463	0	0	0	0	0	0	0	0	0	0	0
AC005786.3	0	0	0	0	0	0	0	0	0	0	0	0	0	0	14.0945	0.653131	0
AC005786.4	0	0	0	0	0	0	0	0.0273478	0	0	0	0	0	0	0	0	0
AC005790.1	0	0	0	0.188545	0	0.103463	0	0	0.653329	0	0	0	0	0	0	0	0
AC005803.1	0	0	0	0	0	0	0	0.0273478	0	0	0	0	0	0	0	0	0
AC005821.1	0	0	0	0	0	0.206926	0	0	0	0	0	0	0	0	0	0	0
AC005821.2	0	0	0	0	0	0	0	0.0273478	0	0	0	0	0	0	0	0	0
AC005822.1	0	0	0.103537	0	0	0	0	0.0273478	0	0	0	0	0	0	0	0	0
AC005828.1	0	0	0	0	0	0	0	0	0	0	0	0	0	0	0	0	0
AC005828.3	0	0	0	0	0	0	0	0	0	0	0	0	0	0	0	0	0
AC005828.4	0	0	0	0.0942727	0	0	0	0	0	0	0	0	0	0	0	0	0
AC005828.5	0	0	0	0	0	0	0	0	0	0	0	0	0	0	0	0	0
AC005829.1	0	0	0.207073	0.0942727	0	0	0	0	0	2.247	0	0.197223	0	0	0	0	0
AC005829.2	0	0	0	0	0	0.103463	0	0	0	0	0	0	0	0	0	0	0
AC005831.1	0	0.0936225	0	0.235682	0	0.72424	0	0.355521	0.130666	0	0	0	0	0	0	0	0
AC005832.2	0	0	0	0	0	0	0	0	0	0	0	0.788893	0	0	0	0	0
AC005832.3	0	0	0	0	0	0	0	0.0273478	0	0	0	0	0	0	0	0	0
AC005833.1	0	0	0	0.0471363	0	0	0	0	0	0	0	0	0	0	0	0	0
AC005837.1	0	0.0936225	0.103537	0.471363	0	0	0	0.355521	0	0	0	0.394446	0	0	0	0	0
AC005837.4	0	0	0	0	0	0	0	0.191434	0	0	0	0	0	0	0	0	0
AC005838.2	0	0.0936225	0.207073	0.848454	1.0931	0.413851	0	0.410217	0	0	0	1.38056	0	0	0	0	0
AC005839.1	0	0	0.103537	0.754181	0.728733	0	0	0.73839	0	0	0	0.59167	0	0	0	0	0
AC005840.1	1.22948	0.0936225	0.517683	0.471363	0	0.103463	0	0.109391	0.130666	0	0	0.59167	0	0	0	0	0
AC005840.2	2.45896	0.0936225	0	0	0	0.310388	0	1.28535	0.130666	0	0	0	0	0	0	0.653131	0
AC005840.4	0	0	0.31061	0	0	0	0	0.0546956	0	0	0	0	0	0	0	0.653131	0
AC005841.1	0	0	0	0	0	0	0	0	0	0	0	0	0	0	0	0	0
AC005856.1	0	0	0	0.0942727	0	0.310388	0	0.218782	0	0	0	0	0	0	0	0	0
AC005863.1	3.68844	0.280867	0	0	0	0	0	0	0	0	0	0	0	0	0	0	0
AC005865.1	0	0	0.31061	0	0	0	0	0.0273478	0	0	0	0	0	0	0	0	0
AC005865.2	0	0	0	0	0	0	0	0.0273478	0.130666	0	0	0	0	0	0	0	0
AC005884.1	0	0	0	0	0	0	0	0.0273478	0	0	0	0	0	0	0	0	0
AC005899.1	0	0	0	0	0	0	0	0	0	0	0	0	0	0	0	0	0
AC005899.3	0	0	0	0	0	0	0	0	0	0	0	0	0	0	0	0.653131	0
AC005899.5	0	0	0	0.0471363	0	0	0	0.0273478	0	0	0	0.394446	0	0	0	0	0
AC005899.6	0	0.0936225	0	0.188545	0.364367	0.310388	0	0.464912	0	0	0	0	0	0	0	0	0
AC005899.7	0	0.37449	0	0.141409	0	0.206926	0	0.164087	0	0	0	0	0	0	0	0	0
AC005899.8	0	0	0	0	0	0	0	0.109391	0	0	0	0	0	0	0	0.653131	0
AC005906.1	0	0	0	0.0471363	0	0	0	0	0	0	0	0	0	0	0	0	0
AC005906.2	0	0	0	0	0	0	0	0	0	0	0	0.197223	0	0	0	0	0
AC005908.1	0	0	0	0	0	0	0	0	0	0	0	0	0	0	0	0	0
AC005911.1	0	0	0	0	0	0	0	0	0	0	0	0	0	0	0	0	0
AC005912.1	0	0.280867	0.62122	0.0942727	0.364367	0.103463	0	0.0820433	0	0	0	0.788893	0	0	0	0	0
AC005912.2	0	0	0	0	0	0	0	0.0273478	0	0	0	0	0	0	0	0	0
AC005914.1	0	0	0.103537	0.188545	2.1862	0.413851	0	0	0	0	0	0	0	0	0	0	0
AC005920.1	0	0	0	0	0	0	0	0	0.130666	0	0	0	0	0	0	0	0
AC005920.3	0	0	0	0.0942727	0	0	0	0	0	0	0	0	0	0	0	0.653131	0
AC005921.1	0	0	0	0	0	0	0	0	0	0	0	0	0	0	0	0	0
AC005921.2	0	0.655357	0.62122	1.08414	0	0.103463	0	0.683695	0.391998	0	0	0.197223	0	0	14.0945	0	0
AC005921.3	0	0.0936225	0	0	0	0	0	0.24613	0	0	0	0	0	0	0	0	0
AC005921.4	0	0	0	0.0942727	0.364367	0	0	0.0273478	0	0	0	0	0	0	0	0	0
AC005943.2	0	0	0	0	0	0	0	0	0	0	0	0.197223	0	0	0	0	0
AC005944.1	0	0.0936225	0	0	0.364367	0	0	0.164087	0	0	0	0.197223	0	0	0	0.653131	2.83437
AC005951.1	0	0	0.103537	0	0	0	0	0	0	0	0	0	0	0	0	0	0
AC005954.1	0	0	0	0	0	0	0	0	0	0	0	0	0	0	0	0	0
AC005954.2	0	0	0.103537	0.0471363	0	0	0	0.0546956	0.130666	0	0	0	0	0	0	0.653131	0
AC005962.1	0	0	0.103537	0.0471363	0	0	0	0	0	0	0	0	0	0	0	0	0
AC005962.2	0	0	0	0.0471363	0	0	0	0	0	0	0	0	0	0	0	0	0
AC005972.3	0	0	0	0	0.728733	0	0	0	0	0	0	0.197223	0	0	0	0	0
AC005993.1	0	0	0	0	0	0	0	0	0	0	0	0	0	0	0	0	0
AC006001.2	0	0.187245	0.103537	0.377091	0	0	0	0.109391	0	0	0	0	0	0	0	0	0
AC006001.3	6.14739	3.08954	3.93439	2.73391	4.3724	3.6212	0	5.46956	1.95999	4.494	0	0.788893	0	0	0	0.653131	5.66874
AC006008.1	0	0	0	0.0942727	0	0.310388	0	0	0	0	0	0	0	0	0	0	0
AC006017.1	0	0	0	0.0942727	0	0	0	0	0	0	0	0	0	0	0	0	0
AC006017.2	0	0	0.207073	0	0.728733	0	0	0.164087	0.653329	0	0	0	0	0	0	0	0
AC006019.1	0	0	0	0	0	0	0	0.109391	0	0	0	0	0	0	0	0	0
AC006020.1	0	0	0	0.0471363	0	0.206926	0	0	0	0	0	0	0	0	0	0	0
AC006023.3	0	0	0	0	0.728733	0	0	0	0	0	0	0	0	0	0	0	0
AC006026.1	0	0.0936225	0	0	0	0	0	0	0	0	0	0.197223	0	0	0	0	0
AC006027.1	0	0	0	0.0471363	0	0	0	0.0273478	0	0	0	0	0	0	0	0	0
AC006028.1	0	0.0936225	0.207073	0.235682	0	0	0	0.0273478	0.130666	0	0	0.788893	0	0	0	0.653131	0
AC006030.1	0	0	0	0.0471363	0	0	0	0.0273478	0	0	0	0	0	0	0	0	0
AC006033.1	0	0	0	0.0471363	0.364367	0	0	0	0.130666	0	0	0	0	0	0	0	0
AC006042.1	0	0	0	0	0	0	0	0	0	0	0	0	0	0	0	0	0
AC006042.2	0	0.0936225	0.103537	0	0.364367	0	0	0	0.914661	0	0	0.394446	0	0	0	0.653131	0
AC006042.3	0	0	0	0	0	0	0	0	0	0	0	0	0	0	0	0	0
AC006058.1	0	0	0	0.141409	0	0.103463	0	0.191434	0	0	0	0	0	0	0	0	0
AC006058.2	0	0	0	0	0	0	0	0	0	0	0	0	0	0	0	0	0
AC006058.3	0	0	0	0	0	0	0	0	0	0	0	0	0	0	0	0	0
AC006058.4	0	0	0	0.0471363	0	0	0	0	0	0	0	0	0	0	0	0	0
AC006059.1	1.22948	0.0936225	0.103537	0.141409	0	0.517314	0	0.0820433	0	0	0	0	0	0	0	0	0
AC006059.2	0	0.280867	0.103537	0.0942727	0	0	0	0.109391	0.130666	0	0	0	0	0	0	0	0
AC006059.5	0	0	0	0.0942727	0	0	0	0	0	0	0	0	0	0	0	0.653131	0
AC006062.1	0	0.187245	0	0	0	0	0	0	0	0	0	0	0	0	0	0	0
AC006063.2	0	0	0	0	0	0	0	0	0	0	0	0	0	0	0	0	0
AC006063.3	0	0	0	0	0	0	0	0.0273478	0	0	0	0	0	0	0	0	0
AC006064.1	0	0.0936225	0	0	0	0	0	0.109391	0	0	0	0	0	0	0	0	0
AC006064.2	0	0	0	0.141409	0	0	0	0.0546956	0.130666	0	0	0	0	0	0	0	0
AC006064.4	1.22948	0.280867	0.103537	0.235682	0	0.103463	0	0.136739	0.261332	2.247	0	2.5639	0	0	0	5.87818	2.83437
AC006077.1	0	0.0936225	0.31061	0.0942727	0	0.103463	0	0.109391	0	0	0	0.59167	0	0	0	0	0
AC006077.2	0	0.561735	0.62122	0.707045	0	0.413851	0	0.875129	1.56799	0	0	0	0	0	0	1.95939	0
AC006111.2	0	0	0	0	0	0	0	0.0273478	0.261332	0	0	0	0	0	0	0	0
AC006111.3	0	0	0	0	0	0	0	0	0.130666	0	0	0	0	0	0	0	0
AC006115.2	0	0.37449	0.931829	1.60264	0	0.72424	0	0.574303	0.783995	0	0	0.197223	0	0	0	0	0
AC006116.1	0	0	0	0	0	0	0	0	0	0	0	0	0	0	0	0	0
AC006116.10	0	0	0	0	0	0	0	0.109391	0	0	0	0	0	0	0	0	0
AC006116.2	0	0	0.103537	0	0	0	0	0	0	0	0	0	0	0	0	0	0
AC006116.3	0	0	0	0	0	0	0	0.0273478	0	0	0	0	0	0	0	0	0
AC006116.4	0	0	0	0.0471363	0	0	0	0	0	0	0	0	0	0	0	0	0
AC006116.5	0	0.0936225	0	0	0	0	0	0	0	0	0	0	0	0	0	0	0
AC006116.8	0	0	0	0	0	0	0	0	0	0	0	0	0	0	0	0	0
AC006122.1	0	0.0936225	0.31061	0.329954	0	0	0	0.0546956	0	0	0	0.788893	0	0	0	0	0
AC006127.1	0	0	0	0	0	0	0	0	0	0	0	0	0	0	0	0	0
AC006128.1	0	0	0	0	0	0	0	0.0273478	0	0	0	0	0	0	0	0	0
AC006130.1	0	0	0	0.0471363	0	0	0	0	0	0	0	0	0	0	0	0	0
AC006130.2	0	0.187245	0.207073	0.282818	0	0	0	0.0273478	0.130666	0	0	0	0	0	0	0	0
AC006130.3	0	0	0	0	0	0	0	0	0	0	0	0	0	0	0	0	0
AC006141.1	0	0.561735	0.414146	2.54536	1.82183	3.41427	0	4.26625	0.653329	2.247	0	0.788893	0	11.0619	0	0.653131	2.83437
AC006144.1	0	0	0	0	0	0	0	0	0	0	0	0.394446	0	0	0	0	0
AC006160.1	0	0	0	0	0	0	0	0	0	0	0	0	0	0	0	0	0
AC006197.2	0	0	0	0	0	0	0	0	0	0	0	0	0	0	0	0	0
AC006206.1	0	0	0	0.0942727	0	0	0	0	0	0	0	0	0	0	0	0	0
AC006206.2	0	0	0	0.282818	0	0	0	0	0	0	0	0.788893	0	0	0	0	0
AC006207.1	0	0	0	0	0	0	0	0	0	0	0	0	0	0	0	0	0
AC006210.2	0	0.0936225	0	0.0471363	0	0	0	0	0.261332	0	0	0.197223	0	0	0	0.653131	0
AC006213.1	0	0.0936225	0	0.188545	0.364367	0.206926	0	0.191434	0	0	0	0	0	0	0	0	0
AC006213.2	0	0.37449	0.62122	0.801318	0.728733	0.206926	0	0.191434	0.653329	0	0	0.59167	0	0	0	0	0
AC006213.3	0	0.37449	0.207073	0.235682	0	0.103463	0	0.109391	0	0	0	0	0	0	0	0	0
AC006213.4	0	0.561735	0.103537	0.377091	0	0.72424	0	0.793086	0	0	0	0	0	0	0	0	0
AC006213.5	0	0	0	0	0	0	0	0.0273478	0	0	0	0	0	0	0	0	0
AC006213.6	0	0	0.414146	0.0942727	0	0	0	0	0	0	0	0	0	0	0	0	0
AC006230.1	0	0.187245	0	0.141409	0.364367	0.103463	0	0.24613	1.30666	0	0	0	0	0	0	0.653131	0
AC006237.1	0	0.0936225	0.103537	0	0	0	0	0	0	0	0	0	0	0	0	0	0
AC006238.1	0	0	0	0.0942727	0	0	0	0	0	0	0	0	0	0	0	0	0
AC006252.1	0	0.0936225	0	0	0	0.206926	0	0	0	0	0	0	0	0	0	0	0
AC006254.1	0	0	0	0.0471363	0	0	0	0.0273478	0	0	0	0.197223	0	0	0	0	0
AC006254.3	0	0	0.103537	0	0	0	0	0	0	0	0	0	0	0	0	0	0
AC006262.1	0	0.0936225	0	0	0	0	0	0	0	0	0	0	0	0	0	0	0
AC006262.2	0	0	0	0	0	0	0	0	0.130666	0	0	0	0	0	0	0	0
AC006262.3	0	0	0	0	0	0	0	0	0	0	0	0	0	0	0	0	0
AC006262.4	0	0	0	0	0	0	0	0	0	0	0	0	0	0	0	0	0
AC006270.1	0	0	0	0.0942727	0	0	0	0	0	0	0	0	0	0	0	0	0
AC006277.1	0	0	0	0	0	0	0	0	0	0	0	0	0	0	0	0	0
AC006296.3	0	0	0	0	0	0	0	0	0	0	0	0	0	0	0	0	0
AC006299.1	0	0	0.103537	0	0	0	0	0	0	0	0	0	0	0	14.0945	0	0
AC006305.1	0	0	0	0	0	0	0	0.0273478	0	0	0	0	0	0	0	0	0
AC006320.1	0	0	0	0	0	0	0	0	0	0	0	0.197223	0	0	0	3.91879	2.83437
AC006330.1	0	0	0.103537	0.0471363	0	0.206926	0	0.109391	0	0	0	0	10.6288	0	0	0	0
AC006355.2	0	0	0	0	0	0	0	0	0	0	0	0	0	0	0	0	0
AC006357.1	0	0	0	0	0	0	0	0.0273478	0	0	0	0	0	0	0	0	0
AC006369.1	0	0.0936225	0.414146	0.282818	0	0	0	0	0	0	0	0	0	0	0	0	0
AC006372.3	0	0	0	0	0	0	0	0	0	0	0	0	0	0	0	0	0
AC006372.4	0	0	0	0	0	0	0	0	0	0	0	0	0	0	0	0	0
AC006378.1	0	0.280867	0	0	0	0	0	0.0273478	0	0	0	0	0	0	0	0	0
AC006380.1	0	0	0	0	0	0	0	0	0	0	0	0	0	0	0	0	0
AC006390.1	0	0	0	0	0	0	0	0	0.130666	0	0	0	0	0	0	0	0
AC006427.2	0	0.0936225	0	0	0	0	0	0.136739	0.522663	0	0	0	0	0	0	0	0
AC006435.3	0	0	0	0	0	0	0	0	0	0	0	0	0	0	0	0	0
AC006441.3	0	0	0	0	0	0	0	0	0	0	0	0	0	0	0	0	0
AC006441.4	0	0	0.207073	0	0	0	0	0	0	0	0	0	0	0	0	0	0
AC006445.1	0	0.187245	0.931829	0.377091	0	0	0	0.0546956	0.130666	0	0	1.18334	0	0	0	0	2.83437
AC006445.2	0	0.187245	0.931829	0.424227	0.364367	0.206926	0	0.164087	0.130666	0	11.0421	0.986116	0	0	0	0	2.83437
AC006445.3	0	0	0	0	0	0	0	0	0	0	0	0	0	0	0	0	0
AC006449.2	0	0.468112	1.03537	0.282818	0	0.206926	0	0.273478	0.914661	0	0	0	0	0	0	0	0
AC006449.3	0	0	0	0	0	0	0	0	0.261332	0	0	0	0	0	0	0	0
AC006449.5	0	0	0	0	0	0	0	0	0	0	0	0	0	0	0	0	0
AC006449.6	0	0.37449	0.31061	1.60264	0	0	0	0.957172	0.522663	2.247	0	0.197223	0	0	0	0.653131	0
AC006449.7	0	0	0	0.141409	0	0	0	0.0273478	0	0	0	0	0	0	0	0	0
AC006460.1	0	0	0	0.0471363	0.364367	1.44848	0	0.601651	0	0	0	0.197223	0	0	0	0	0
AC006460.2	0	0	0	0.424227	0	0.517314	0	0.109391	0	0	0	0	0	5.53096	0	0	0
AC006480.1	0	0	0	0.0471363	0	0	0	0	0	0	0	0	0	0	0	0	0
AC006480.2	0	0.0936225	0.207073	0.612772	0.364367	0	0	0.109391	0	0	0	0.394446	0	0	0	0	2.83437
AC006483.1	0	0.0936225	0	0	0	0	0	0	0	0	0	0	0	0	0	0	0
AC006483.2	0	0	0	0	0.364367	0	0	0	0	0	0	0	0	0	0	0	0
AC006486.1	0	0.0936225	0	0	0	0	0	0	0.130666	0	0	0	0	0	0	0	0
AC006486.2	0	0.655357	0.207073	0.0471363	0.364367	0	0	0.628999	0.130666	2.247	0	0.59167	10.6288	5.53096	0	0.653131	0
AC006504.1	0	0.0936225	0.207073	0.188545	0	0	0	0.164087	0	0	0	0	0	0	0	0	0
AC006504.3	0	0	0	0	0	0	0	0	0	0	0	0	0	0	0	0	0
AC006504.5	0	1.59158	3.93439	4.47795	0.364367	3.6212	0	3.99278	1.82932	2.247	0	2.36668	0	0	0	0	0
AC006504.7	0	0.280867	0	0.0471363	0	0.310388	0	0.191434	0	0	0	0.197223	0	0	0	0	0
AC006509.1	0	0	0.103537	0.0471363	0.364367	0	0	0.0546956	0.130666	0	0	0	0	0	0	0	0
AC006511.2	0	0	0	0.0471363	0	0	0	0	0	0	0	0	0	0	0	0	0
AC006511.3	1.22948	1.40434	8.90415	1.36695	1.0931	0.413851	0	1.03922	0.130666	0	0	10.2556	0	5.53096	0	13.7158	17.0062
AC006511.6	0	0	0	0	0	0	0	0	0	0	0	0	0	0	0	0	0
AC006512.1	0	0	0	0.0942727	0	0.413851	0	0	0	0	0	0	0	0	0	0	0
AC006517.2	0	0	0	0	0	0	0	0	0	0	0	0	0	0	0	0	0
AC006518.1	0	0	0	0.141409	0	0	0	0	0	0	0	0	0	0	0	0	0
AC006518.2	0	0	0	0.0942727	0	0.206926	0	0.191434	0	0	0	0	0	0	0	0	0
AC006525.1	0	0	0	0	0	0	0	0	0.261332	0	0	0	0	0	0	0	0
AC006529.1	0	0	0	0	0	0	0	0.0273478	0	0	0	0	0	0	0	0	0
AC006530.1	0	0	0	0.141409	0	0	0	0	0	0	0	0	0	0	0	0	0
AC006538.1	0	0.0936225	0.103537	0.329954	0	0.206926	0	0.0546956	0	0	0	0.788893	0	0	0	0	0
AC006538.2	0	0.0936225	0	0	0	0	0	0	0	0	0	0	0	0	0	0	0
AC006538.3	0	0	0	0	0.364367	0	0	0.0273478	0	0	0	0	0	0	0	0	0
AC006538.4	0	0	0	0	0	0	0	0	0	0	0	0	0	0	0	0	0
AC006539.1	0	0.187245	0.414146	0.141409	0	0	0	0.0546956	0	0	0	0.197223	0	0	0	0	0
AC006539.2	0	0.0936225	0	0	0	0	0	0	0	0	0	0	0	0	0	0	0
AC006547.1	0	0.280867	0	0.141409	0	0.103463	0	0	0.522663	0	0	0	0	0	0	0	0
AC006547.2	0	0	0	0.0942727	0	0	0	0.109391	0	0	0	0	0	0	0	0	0
AC006547.3	0	0	0	0.0471363	0	0.413851	0	0.0273478	0	0	0	0	0	0	0	0	0
AC006557.5	0	0	0.103537	0	0	0	0	0.0273478	0	0	0	0	0	0	0	0	0
AC006566.1	0	0	0.103537	0	0	0	0	0.0273478	0	0	0	0	0	0	0	0	0
AC006566.2	0	0	0	0	0	0	0	0.0820433	0	0	0	0	0	0	0	0	0
AC006581.2	0	0	0	0	0	0	0	0.109391	0	0	0	0	0	0	0	0	0
AC006600.2	0	0	0	0	0	0	0	0.0273478	0.130666	0	0	0	0	0	0	0	0
AC006924.1	0	0	0.103537	0	0	0	0	0	0	0	0	0	0	0	0	0	0
AC006927.1	0	0.0936225	0	0.0471363	0	0	0	0	0.261332	0	0	0	0	0	0	0	0
AC006942.1	0	0	0.103537	0.0471363	0.728733	0	0	0.24613	0.130666	2.247	0	0	0	0	0	0	0
AC006946.2	0	0.37449	1.9672	5.32641	0	0.827703	0	0.273478	0.653329	0	0	0.394446	0	0	0	0	0
AC006946.3	0	0	1.03537	0.141409	0	0	0	0	0	0	0	0.394446	0	0	0	0	0
AC006960.1	0	0	0	0	0	0	0	0	0	0	0	0	0	0	0	0	0
AC006963.1	0	0	0	0	0	0	0	0	0	0	0	0	0	0	0	0	0
AC006965.1	0	0	0	0	0	0	0	0	0.130666	0	0	0	0	0	0	0	0
AC006970.1	0	0	0.103537	0	0	0	0	0	0	0	0	0	0	0	0	0	0
AC006971.1	0	0.0936225	0	0	0	0	0	0	0	0	0	0.197223	0	0	0	0.653131	0
AC006978.1	3.68844	0.187245	0.414146	1.83832	1.82183	1.03463	0	1.17595	1.56799	0	0	0.59167	0	0	0	0	0
AC006978.2	0	0	0	0	0	0	0	0	0	0	0	0	0	0	0	0	0
AC006994.1	1.22948	0	0	0	0	0	0	0.0546956	0.522663	0	0	0	0	0	0	0	0
AC007000.2	0	0	0.207073	0.0471363	0	0	0	0	0	0	0	0	0	0	0	0	0
AC007000.4	0	0.0936225	0	0.0942727	0	0	0	0.0273478	0	0	0	0	0	0	0	0	0
AC007009.1	0	0.280867	0.207073	0.0942727	0	0	0	0	0	0	0	0	0	0	0	0	0
AC007014.1	0	0.37449	0	0.141409	0	0.206926	0	0.328173	0.391998	0	0	0	0	0	0	0	0
AC007014.2	0	0.0936225	0.62122	0	0	0	0	0.0273478	0	0	0	0	0	0	0	0	0
AC007016.1	0	0.0936225	0	0	0	0	0	0	0	0	0	0	0	0	0	0	0
AC007029.1	0	0	0.103537	0	0	0	0	0	0	0	0	0.197223	0	0	0	0	0
AC007032.1	0	0.0936225	0.207073	0.329954	1.0931	0.310388	0	1.36739	0.783995	0	0	0	0	0	0	0.653131	0
AC007036.1	0	0	0	0	0	0	0	0	0	0	0	0	0	0	0	0	0
AC007036.2	0	0	0	0.188545	0	0	0	0.0820433	0	0	0	0.197223	0	0	0	0	0
AC007036.5	0	0	0.414146	0.141409	0	0	0	0.0273478	0	0	0	0	0	0	0	0	0
AC007038.1	0	0	0.724756	0.329954	0.728733	0	0	0.191434	0	2.247	0	0	0	0	0	0	0
AC007040.2	0	0.187245	0.103537	0.5185	0.364367	0.103463	0	0.109391	0.261332	0	0	0	0	0	0	0.653131	2.83437
AC007066.1	0	0.37449	1.1389	0.235682	0	0	0	0.164087	0.130666	0	0	0.394446	0	0	0	0.653131	0
AC007066.2	0	0.187245	0.517683	0.0942727	0	0.103463	0	0.164087	0.130666	0	0	0	0	5.53096	0	0.653131	0
AC007066.3	0	0	0	0	0	0	0	0.0273478	0.130666	0	0	0	0	0	0	0	0
AC007098.1	1.22948	1.21709	0.207073	2.87532	1.0931	2.7935	0	2.98091	0	0	253.968	12.6223	255.092	22.1238	70.4726	7.83757	8.50312
AC007099.1	0	0	0	0	0	0	0	0	0	0	0	0	0	0	0	0	0
AC007106.2	0	0	0	0	0	0	0	0	0	0	0	0.197223	0	0	0	0	0
AC007114.1	0	0.37449	1.03537	0.0942727	0	0.103463	0	0.300826	1.30666	0	0	0.394446	10.6288	0	0	0	0
AC007114.2	0	0	0.414146	0.612772	0.364367	1.03463	0	0.382869	0	0	0	0.197223	0	0	0	0.653131	0
AC007126.1	0	0	0	0.141409	0	0	0	0	0	0	0	0	0	0	0	0	0
AC007136.1	0	0	0	0	0	0	0	0	0	0	0	0	0	0	0	0	0
AC007159.1	0	0	1.1389	0.89559	0	0	0	0	0	0	0	0.394446	0	0	0	0	0
AC007160.1	1.22948	0	0.62122	0.282818	0.364367	0.103463	0	0.0546956	0	0	0	1.77501	0	5.53096	0	0	2.83437
AC007161.1	0	0	0.103537	0.0471363	0	0	0	0	0	0	0	0.394446	0	0	0	0	0
AC007179.1	0	0	0	0.141409	0	0	0	0	0	0	0	0	0	0	0	0	0
AC007182.1	0	0.0936225	0	0	0	0	0	0	0	0	0	0	0	0	0	0	0
AC007182.2	0	0.655357	2.17427	0.848454	0.364367	0.206926	0	0.355521	1.69866	0	22.0842	9.66394	0	0	0	4.57192	0
AC007191.1	1.22948	0	0	0	0	0	0	0	0	0	0	0	0	0	0	0	0
AC007192.2	0	0	0	0	0	0	0	0	0	0	0	0	0	0	0	1.30626	0
AC007193.1	0	0	0	0.235682	0	0.103463	0	0.628999	0.391998	0	0	0	0	0	0	0	0
AC007215.1	0	0.0936225	0.207073	0.0471363	0	0.103463	0	0.0273478	0	0	0	0	0	0	0	0	0
AC007216.1	0	0	0	0	0	0	0	0	0	0	0	0	0	0	0	0	0
AC007216.2	0	0.280867	0	0	0	0	0	0	0	0	0	0	0	0	0	0	0
AC007216.3	0	0	0.103537	0.235682	0.364367	0.413851	0	0.109391	0.391998	0	0	0	0	0	0	0	0
AC007216.4	0	0	0	0.0471363	0	0	0	0	0	0	0	0	0	0	0	0	0
AC007220.1	0	0	0	0	0	0	0	0	0	0	0	0	0	0	0	0	0
AC007224.2	0	0	0	0.0471363	0	0	0	0	0	0	0	0	0	0	0	0	0
AC007225.1	0	0.0936225	0	0	0	0	0	0	0	0	0	0	0	0	0	0	0
AC007229.1	0	0	0.207073	0.141409	0	0	0	0.218782	0	0	0	0	0	0	0	0.653131	0
AC007237.1	0	0	0	0.188545	0	0.517314	0	0.24613	0	0	0	0	0	0	0	0	0
AC007238.1	0	0.187245	0.828293	0.424227	0	0.517314	0	0.464912	0.391998	0	0	1.38056	0	0	0	3.26566	0
AC007240.2	0	0	0	0	0	0	0	0	0	0	0	0	0	0	0	0	0
AC007240.3	0	0	0	0.0471363	0	0	0	0	0	0	0	0	0	0	0	0	0
AC007250.1	0	0.187245	0	0	0	0	0	0	0	0	0	0	0	0	0	0	0
AC007255.1	0	0	0	0	0	0	0	0.109391	0.261332	0	0	0	0	0	0	0	0
AC007255.2	0	0.0936225	0	0	0	0	0	0	0	0	0	0	0	0	0	0	0
AC007262.2	0	0	0	0.282818	0	0.103463	0	0.0273478	0.130666	0	0	0	0	0	0	0	0
AC007271.1	0	0	0	0.0471363	0	0	0	0	0	0	0	0	0	0	0	0	0
AC007272.1	0	0.0936225	0	0	0	0	0	0.0273478	0	0	0	0	0	0	0	0	0
AC007277.1	0	0	0	0	0	0	0	0	0	0	0	0	0	0	0	0	0
AC007279.1	0	0	0	0	0	0	0	0	0	0	0	0	0	0	0	0	0
AC007292.1	0	0	0	0.329954	0	0	0	0	0	0	0	0	0	0	0	0	0
AC007292.2	0	0.0936225	0	0	0	0	0	0.164087	0.130666	0	0	0	0	0	0	0	0
AC007292.3	0	0.187245	0	0	0	0	0	0.136739	0	0	0	0	0	0	0	0	0
AC007298.2	0	0	0	0.0942727	0	0	0	0	0	0	0	0	0	0	0	0	0
AC007312.1	0	0.0936225	0	0	0	0	0	0	0	0	0	0	0	0	0	0	0
AC007318.1	0	0	0	0.424227	0	0	0	0.0273478	0	0	0	0	0	0	0	0	0
AC007319.1	0	0	0	0.235682	0	0	0	0.0820433	0	0	0	0	0	0	0	0	0
AC007326.1	0	0	0	0	0	0	0	0	0	0	0	0	0	0	0	0	0
AC007327.1	0	0	0	0.0471363	0	0	0	0	0	0	0	0	0	0	0	0	0
AC007336.1	0	0.280867	0.103537	0	0	0.827703	0	0.109391	0	0	0	0.394446	0	0	0	0	0
AC007336.3	0	0	0	0	0	0	0	0.410217	0	0	0	0	0	0	0	0	0
AC007342.1	0	0	0	0.188545	1.0931	0	0	0.24613	0	0	0	0	0	0	0	0	0
AC007342.3	0	0	0	0	0	0	0	0	0	0	0	0	0	0	0	0	2.83437
AC007342.4	0	0	0.103537	0.188545	0	0	0	0	0.130666	0	0	0	0	0	0	0	0
AC007342.5	0	0	0	0.188545	0	0	0	0	0	0	0	0	0	0	0	0	0
AC007342.6	0	0	0	0	0	0	0	0	0	0	0	0	0	0	0	0	0
AC007342.7	0	0.0936225	0.103537	0.141409	0	0	0	0	0	0	0	0	0	0	0	0	0
AC007342.8	0	0	0.207073	0	0	0	0	0	0	0	0	0	0	0	0	0	0
AC007342.9	0	0	0	0	0	0	0	0	0	0	0	0	0	0	0	0	0
AC007344.1	0	0.187245	0	0	0	0	0	0.0273478	0	0	0	0	0	0	0	0	0
AC007349.3	0	0	0	0	0	0	0	0	0	0	0	0.197223	0	0	0	0	0
AC007365.1	0	0	0	0	0.728733	0	0	0.0273478	0	2.247	0	0	0	0	0	0	0
AC007370.1	0	0	0	0	0	0	0	0	0	0	0	0.394446	0	0	0	0	0
AC007370.2	0	0	0	0.377091	0	0.103463	0	0.0273478	0	0	0	0	0	0	0	0	0
AC007378.1	0	0	0	0	0	0.103463	0	0	0	0	0	0	0	0	0	0	0
AC007381.1	0	0	0	0	0	0	0	0	0	0	0	0.197223	0	0	0	0	0
AC007383.1	0	0	0.103537	0.471363	0.728733	0.103463	0	0.546956	0	0	0	0	0	0	0	0	0
AC007383.2	0	0.187245	0.414146	0.141409	0.364367	0.206926	0	0.628999	0.130666	0	0	0	0	0	0	0	0
AC007384.1	0	0.0936225	0.31061	0.141409	0	0	0	0.24613	0.261332	0	0	0	0	0	0	0	0
AC007387.2	0	0	0	0	0	0	0	0	0	0	0	0	0	0	0	0	0
AC007389.1	0	0	0	0	0	0	0	0.0273478	0.261332	0	0	0	0	0	0	0	0
AC007389.2	0	0.0936225	0	0	0	0	0	0	0	0	0	0	0	0	0	0	0
AC007389.3	0	0.0936225	0	0	0	0	0	0	0.261332	0	0	0	0	0	0	0	0
AC007390.1	0	0.0936225	0.103537	0.5185	0	1.03463	0	0.957172	0.130666	0	0	0	0	0	0	0	0
AC007391.1	0	0	0.103537	0	0	0	0	0	0	0	0	0	0	0	0	0	0
AC007391.2	0	0	0	0	0	0	0	0	0	0	0	0	0	0	0	0	0
AC007391.3	0	0	0.724756	0.329954	0	0	0	0	0	0	0	0.59167	0	0	0	0	0
AC007405.1	0	0	0.103537	0.0942727	0	0	0	0.382869	0	0	0	0	0	0	0	0	0
AC007405.3	1.22948	0.280867	0.517683	0.89559	1.82183	0.413851	0	0.191434	0.130666	0	0	0.394446	0	0	0	0	0
AC007406.3	0	0	0.207073	0	0	0	0	0	0.261332	0	0	0	0	0	0	0	0
AC007406.5	0	0.936225	0.931829	2.02686	1.0931	1.55194	0	1.47678	0.391998	0	0	0.197223	0	0	0	0	0
AC007422.1	0	0	0	0	0	0	0	0	0	0	0	0	0	0	0	0	0
AC007423.1	0	0.280867	0	0	0	0	0	0	0	0	0	0	0	0	0	0	0
AC007431.2	0	0	0	0	0	0	0	0	0.261332	0	0	0	0	0	0	0	0
AC007448.1	0	0	0	0	0	0	0	0	0	0	0	0	0	0	0	0	0
AC007448.4	0	0.280867	0	0.377091	0	0	0	0.24613	0.130666	0	0	0	0	0	0	0.653131	0
AC007448.5	0	0	0	0	0	0	0	0.136739	0.130666	0	0	0	0	0	0	0	0
AC007458.1	0	0	0.207073	0.0471363	0	0	0	0.0273478	0	0	0	0.394446	10.6288	0	0	0	0
AC007461.1	3.68844	0.0936225	0	0.141409	0	0.103463	0	0	0	0	0	0	0	0	0	0	0
AC007485.1	0	0	0	0.0471363	0	0	0	0	0	0	0	0	0	0	0	0	0
AC007485.2	0	0.280867	0.414146	0.89559	0	0.413851	0	1.36739	0	0	0	0	0	0	0	0.653131	0
AC007491.1	0	0	0	0	0	0	0	0.0273478	0	0	0	0	0	0	0	0	0
AC007493.1	0	0	0	0	0	0	0	0	0.783995	0	0	0	0	0	0	0	0
AC007494.1	0	0	0	0	0	0	0	0	0	0	0	0	0	0	0	0	0
AC007496.1	0	0	0	0	0	0	0	0.0273478	0	0	0	0	0	0	0	0	0
AC007497.1	0	0	0	0.424227	0	0	0	0	0	2.247	0	0	0	0	0	0	0
AC007497.2	0	0	0	0	0	0	0	0	0.130666	0	0	0	0	0	0	0	0
AC007528.1	0	0	0	0	0	0	0	0.0273478	0	0	0	0	0	0	0	0	0
AC007529.1	0	0	0	0	0	0.206926	0	0.136739	0.261332	0	0	0.197223	0	0	0	0	0
AC007529.2	0	0	0.207073	0	0	0.103463	0	0.164087	0	0	0	0	0	0	0	0	0
AC007535.1	0	0	0	0.0471363	0	0	0	0	0	0	0	0	0	0	0	0	0
AC007537.1	1.22948	0.655357	2.48488	0.848454	0.364367	0.310388	0	0.49226	0.130666	0	0	1.77501	0	0	14.0945	0.653131	2.83437
AC007541.1	0	0.0936225	0.103537	0.5185	3.64367	0	0	1.14861	0.130666	0	0	0	0	0	28.1891	0	0
AC007546.1	0	0.0936225	0	0	0	0	0	0	0	0	0	0	0	0	0	0	0
AC007546.3	0	0	0.103537	0	0	0	0	0	0	0	0	0	0	0	0	0	0
AC007547.1	0	0	0	0	0	0	0	0.0273478	0	0	0	0	0	0	0	0	0
AC007551.1	0	0	0	0.188545	0	0	0	0	0	0	0	0	0	0	0	0	0
AC007552.2	0	0	0	0	0	0	0	0	0	0	0	0	0	0	0	0	0
AC007559.1	1.22948	0.187245	0.103537	0.0471363	0	0.103463	0	0.136739	0.130666	0	0	0	0	0	0	0	0
AC007562.1	0	0	0	0	0	0.103463	0	0	0	0	0	0	0	0	0	0	0
AC007563.1	0	0	0	0	0	0	0	0	0.130666	0	0	0	0	0	0	0	0
AC007563.2	0	0.187245	0	0.424227	0	0	0	1.42208	0.130666	0	0	0	0	0	0	0	0
AC007566.1	0	0.561735	0.828293	1.93259	1.45747	0.827703	0	2.89886	0.914661	0	0	0.394446	0	0	0	0	0
AC007569.1	0	0	0.207073	0	0	0	0	0	0	0	0	0	0	0	0	0	0
AC007570.1	0	0	0	0	0	0	0	0.0273478	0	0	0	0	0	0	0	0	0
AC007598.1	0	0	0	0	0	0	0	0.136739	0	0	0	0	0	0	0	0	0
AC007598.2	0	0	0	0	0	0.413851	0	0	0	0	0	0	0	0	0	0	0
AC007598.3	0	0	0	0.141409	0	0	0	0.328173	0.130666	0	0	0	0	0	0	0.653131	0
AC007599.2	0	0	0	0	0	0.413851	0	0	0	0	0	0	0	0	0	0	0
AC007608.1	0	0	0	0	0	0	0	0	0	0	0	0	0	0	0	0	0
AC007608.3	0	0.280867	0	0	0	0	0	0	0	0	0	0	0	0	14.0945	0	0
AC007608.4	1.22948	0.0936225	0	0.565636	0	0.206926	0	0.519608	0	0	0	0	0	0	0	0	0
AC007610.1	0	0	0	0	0	0	0	0	0	0	0	0	0	0	0	0	0
AC007610.2	0	0.0936225	0	0	0	0	0	0	0	0	0	0	0	0	0	0	0
AC007610.3	0	0.187245	0	0	0	0	0	0	0	0	0	0	0	0	0	0	0
AC007610.4	0	0	0	0	0	0.103463	0	0.0546956	0	0	0	0	0	0	0	0	0
AC007611.1	0	0	0	0.0471363	0	0	0	0.0820433	0.130666	0	0	0	0	0	0	0.653131	0
AC007613.1	0	0.0936225	0.414146	0.235682	0	0	0	0.328173	0.261332	0	0	2.16946	0	5.53096	0	0.653131	0
AC007614.1	0	0	0.31061	0	0	0	0	0	0.130666	0	0	0	0	0	0	0	0
AC007618.1	0	0	0.207073	0.0471363	0	0.206926	0	0.0273478	0	0	0	0	0	0	0	0	0
AC007619.2	0	0	0	0.0471363	0	0	0	0	0	0	0	0	0	0	0	0	0
AC007620.2	0	0.280867	0.103537	0.0942727	0	0.103463	0	0.136739	0	0	0	0	0	0	0	0	0
AC007620.3	0	0	0	0.0942727	0	0.103463	0	0	0	0	0	0	0	0	0	0	0
AC007621.1	0	0.0936225	0	0.0471363	0	0.103463	0	0	0	0	0	0.197223	0	0	0	0.653131	0
AC007622.1	0	0	0	0	0	0	0	0.0273478	0	0	0	0	0	0	0	0	0
AC007622.2	0	0	0	0.141409	0	0.206926	0	0.0273478	0.261332	0	0	0	0	0	0	0	0
AC007637.1	0	0	0	0	0	0	0	0.109391	0	0	0	0	0	0	0	0	0
AC007638.1	0	0	0	0	0	0	0	0	0	0	0	0	0	0	0	0	0
AC007638.2	0	0	0	0	0	0	0	0	0	0	0	0	0	0	0	0	0
AC007639.1	0	0	0	0	0	0	0	0	0	0	0	0	0	0	0	0	0
AC007655.2	0	0	0	0	0.364367	0.517314	0	0.109391	0	0	0	0.59167	0	0	0	0	0
AC007656.1	0	0	0.207073	0	0	0	0	0	0	0	0	0	0	0	0	0	0
AC007656.4	0	0	0	0	0	0	0	0	0	0	0	0	0	0	0	0	0
AC007663.1	0	0	0	0	0	0	0	0	0	0	0	0	0	0	0	0	0
AC007663.2	0	0	0	0	0	0	0	0	0	0	0	0	0	0	0	0	0
AC007663.3	0	0.37449	0	0.329954	0	0	0	0.464912	0.130666	0	0	0	0	0	0	0.653131	0
AC007663.4	0	0	0	0	0	0	0	0	0	0	0	0	0	0	0	0	0
AC007666.1	0	0	0	0.0471363	0	0	0	0.0546956	0	0	0	0	0	0	0	0	0
AC007671.1	0	0	0	0	0	0	0	0	0	0	0	0	0	0	0	0	0
AC007673.1	0	0	0	0	0	0	0	0	0	0	0	0	0	0	0	0	0
AC007679.1	0	0.187245	0.207073	0.0471363	0.364367	0.206926	0	0.109391	0	0	0	0	0	0	0	0	0
AC007681.1	0	0	0	0.141409	0	0	0	0	0.130666	0	0	0	0	0	0	0	0
AC007683.1	6.14739	2.24694	6.83342	2.12113	0.728733	0.413851	0	0.711042	1.30666	0	0	0.788893	0	0	0	0	0
AC007684.1	0	0	0	0.235682	0	0.103463	0	0.218782	0	0	0	0	0	0	0	0	0
AC007684.2	0	0	0.103537	0.0942727	1.82183	0	0	0	0	0	0	0	0	0	0	0	0
AC007685.1	1.22948	0.187245	0.207073	0.235682	0	0.103463	0	0.191434	0	0	0	0.59167	0	0	0	0.653131	2.83437
AC007686.1	1.22948	1.02985	1.03537	0.282818	0.728733	0.103463	0	0.24613	0.130666	0	0	1.97223	0	0	0	1.95939	2.83437
AC007686.3	0	0	0.207073	1.037	0	0	0	0.109391	0	0	0	0	0	0	0	0	11.3375
AC007686.4	0	0	0	0	0	0	0	0	0	0	0	0	0	0	0	0	0
AC007687.1	0	0	0	0	0	0	0	0.410217	0	0	0	0	0	0	0	0	0
AC007688.1	0	0	0	0	0	0	0	0	0	0	0	0	0	0	0	0	0
AC007688.2	0	2.24694	7.04049	3.29954	1.0931	0.620777	0	0.957172	0.261332	0	0	4.14169	0	5.53096	0	1.30626	2.83437
AC007688.3	0	0	0	0	0	0.103463	0	0	0	0	0	0	0	0	0	0	0
AC007690.1	0	0	0	0	0	0	0	0	0	0	0	0	0	0	0	0	2.83437
AC007695.1	0	0	0	0.848454	0	0.413851	0	1.17595	0	0	0	0	0	0	0	0	0
AC007728.1	0	0	0	0	0	0	0	0	0	0	0	0	0	0	0	0	0
AC007728.2	0	0.187245	0	0	0	0	0	0.136739	0.261332	0	0	0	0	0	0	0	0
AC007731.2	0	0.0936225	0	0	0	0	0	0	0	0	0	0	0	0	0	0	0
AC007731.3	0	0	0	0	0	0	0	0.0273478	0	0	0	0	0	0	0	0	0
AC007743.1	0	0	0	0	0	0	0	0	0.130666	0	0	0	0	0	0	0	0
AC007749.2	0	0	0	0	0	0	0	0.0273478	0	0	0	0	0	0	0	0	0
AC007750.1	0	0.0936225	0	0.0471363	0	0	0	0.0273478	0	0	0	0.394446	10.6288	0	0	0	2.83437
AC007751.1	0	0	0.103537	0.0471363	0	0	0	0	0	0	0	0	0	0	0	0	0
AC007773.1	0	0	0.207073	0.754181	1.0931	0.517314	0	0.0273478	0	0	0	0.394446	0	0	0	0	0
AC007780.1	0	0	0	0.235682	0	0	0	0.136739	0	0	0	0	0	0	0	0	0
AC007785.3	0	0	0	0	0	0.103463	0	0.0273478	0	0	0	0	0	0	0	0	2.83437
AC007786.1	0	0	0.103537	0.235682	0	0	17.364	0	0	0	0	0.197223	0	0	0	0	0
AC007786.3	0	0	0	0	0	0	0	0	0	0	0	0	0	0	0	0	0
AC007787.2	0	0.187245	0	0	0	0	0	0	0	0	0	0	0	0	0	0	0
AC007792.1	0	0	0	0	0	0	0	0.136739	0	0	0	0	0	0	0	0	0
AC007823.1	0	0.187245	0	0.235682	0	0	0	0.574303	0	0	0	0	0	0	0	0	0
AC007834.2	0	0	0	0	0	0	0	0	0	0	0	0	0	0	0	0	0
AC007842.1	0	0	0	0	0	0	0	0.0273478	0.130666	0	0	0.59167	0	0	0	0	0
AC007848.1	0	0	0	0.659909	0	0	0	0	0	0	0	0	0	0	0	0	0
AC007877.1	0	0	0	0	0	0	0	0	0	0	0	0	0	0	0	0	0
AC007878.1	0	0	0	0.0471363	0	0	0	0.0820433	0.391998	0	0	0.59167	0	0	0	0	0
AC007879.2	0	0	0	0	0	0	0	0	0	0	0	0	0	0	0	0	0
AC007879.3	0	0	0	0.0471363	0	0	0	0	0	0	0	0	0	0	0	0	0
AC007879.4	0	0	0	0	0	0	0	0	0	0	0	0	0	0	0	0	0
AC007880.1	0	0	0	0.0471363	0	0	0	0	0	0	0	0	0	0	0	0	0
AC007881.3	0	0	0	0.0471363	0	0	0	0	0	0	0	0	0	0	0	0	0
AC007881.4	0	0	0	0.0942727	0	0	0	0	0	0	0	0	0	0	0	0	0
AC007906.1	0	0	0	0	0	0	0	0	0	0	0	0	0	0	0	0	0
AC007906.2	0	0.0936225	0	0	0	0	0	0.0820433	0.391998	0	0	0	0	0	0	0	0
AC007919.2	0	0	0	0.0471363	0.728733	0.103463	0	0	0	0	0	0	0	0	0	0	0
AC007920.2	1.22948	0.280867	0	0.141409	0	1.03463	0	3.22704	0.130666	0	0	0	0	0	0	0	0
AC007922.2	0	0	0	0	0	0	0	0	0	0	0	0.197223	0	0	0	0	0
AC007922.4	0	0	0	0	0	0	0	0	0	0	0	0.197223	0	0	0	0	0
AC007938.1	0	0	0	0	0	0	0	0	0	0	0	0	0	0	0	0	0
AC007938.2	0	0	0.207073	0.188545	0	0	0	0	0	0	0	0	0	0	0	0	0
AC007938.3	0	0	0.207073	0.141409	0	0	0	0.0546956	0	0	0	0	0	0	0	0	0
AC007950.2	0	0	0	0	0	0	0	0.0273478	0	0	0	0	0	0	0	0	0
AC007952.4	0	0	0	0	0	0	0	0	0.130666	0	0	0	0	0	0	0	0
AC007953.1	0	0	0	0	0	0	0	0	0.130666	0	0	0	0	0	0	0	0
AC007953.2	0	0	0	0	0	0.103463	0	0	0	0	0	0	0	0	0	0	0
AC007956.1	0	0	0	0.0471363	0	0.103463	0	0.0273478	0	0	0	0	0	5.53096	0	0	0
AC007956.2	0	0	0	0	0	0	0	0	0	0	0	0	0	0	0	0	0
AC007969.1	0	0	0	0	0	0.103463	0	0	0	0	0	0.197223	0	0	0	0	0
AC007991.2	0	0.0936225	0	0	0	0	0	0	0	0	0	0.197223	0	0	0	0	0
AC007992.1	0	0	0	0	0	0	0	0.0273478	0	0	0	0.197223	0	0	0	0	0
AC007993.3	0	0	0	0	0	0	0	0	0	0	0	0	0	0	0	0	0
AC007996.1	0	0.37449	0.724756	1.36695	1.45747	0.103463	0	0.601651	0.261332	0	0	0.197223	0	0	0	0	0
AC007998.2	0	0	0	0	0	0	0	0	0	0	0	0	0	0	0	0	0
AC007998.3	0	0	0.103537	0	0	0	0	0	0.261332	0	0	0	0	0	0	0	0
AC007998.4	0	0	0	0	0	0	0	0	0	0	0	0	0	0	0	0	0
AC007998.5	0	0.0936225	0.103537	0	0	0	0	0	0	0	0	0	0	0	0	0	0
AC008011.2	0	0.0936225	0	0.141409	0	0	0	0.0546956	0	0	0	0	0	5.53096	0	0	0
AC008013.1	0	0	0.103537	0	0	0	0	0	0.130666	0	0	0.394446	0	0	0	0	0
AC008014.1	0	0.0936225	0.931829	0.329954	0.728733	0.103463	0	0.574303	1.95999	0	0	0	0	0	0	0	0
AC008015.1	0	0	0	0	0	0	0	0	0.130666	0	0	0	0	0	0	0	0
AC008026.1	0	0.468112	2.17427	0.754181	0	0.206926	0	0.929825	0	2.247	0	1.77501	10.6288	0	0	0.653131	0
AC008026.2	0	0.936225	4.76268	2.54536	0	0.310388	0	0.98452	0.522663	0	0	3.74724	0	0	0	1.95939	2.83437
AC008026.3	0	0.468112	0.31061	0.0471363	0	0	0	0.0820433	0	0	0	0	0	0	0	0	0
AC008033.1	1.22948	0	0	0	0	0	0	0	0	0	0	0	0	0	0	0	0
AC008035.1	0	0	0.414146	0.0471363	0	0.103463	0	0.164087	0.914661	0	0	0	0	0	0	0	0
AC008038.1	3.68844	6.55357	40.7934	16.1206	8.38043	3.20735	0	7.21981	5.09597	2.247	11.0421	14.7917	0	0	0	8.4907	11.3375
AC008040.1	0	0	0	0	0	0	0	0.0273478	0	0	0	0	0	0	0	0	0
AC008060.1	0	0	0	0	0	0	0	0	0	0	0	0	0	0	0	0	0
AC008063.1	0	0	0	0	0	0	0	0	0	0	0	0	0	0	0	0	0
AC008066.1	0	0	0.103537	0.0942727	0	0	0	0	0	0	0	0	0	0	0	0	0
AC008072.1	0	0.0936225	0.103537	0	0	0	0	0	0	0	0	0	0	0	0	0	0
AC008073.1	0	0	0	0	0	0	0	0	0	0	0	0	0	0	0	0	0
AC008073.3	0	0	0	0	0	0	0	0	0	0	0	0	0	0	0	0	0
AC008074.2	0	0	0	0.0942727	0.364367	0	0	0.109391	0.130666	0	0	0	0	0	0	0	0
AC008079.1	0	0.187245	0.724756	0.377091	0	0.517314	0	0.191434	0.391998	0	0	0	0	0	0	0	0
AC008083.2	0	0.280867	0	0	0	0	0	0	0	0	0	0	0	0	0	0	0
AC008083.3	0	0	0	0.0471363	0	0	0	0	0	0	0	0	0	0	0	0	0
AC008083.4	0	0	0	0	0	0	0	0	0.130666	0	0	0	0	0	0	0	0
AC008105.1	0	0	0	0.282818	0	0	0	0	0	0	0	0	0	0	0	0	0
AC008105.2	1.22948	0.187245	2.17427	0.848454	0.364367	0	0	0.328173	1.43732	0	0	0.788893	0	0	0	0	0
AC008105.3	0	0.0936225	0.62122	0.565636	0	0.517314	0	3.0356	0.522663	2.247	0	0.59167	0	0	0	1.95939	8.50312
AC008114.1	0	0	0	0	0	0	0	0	0	0	0	0	0	0	0	0	0
AC008115.3	0	0	0.414146	0	2.1862	0	0	0.0820433	0.522663	0	0	0	0	0	0	0	0
AC008115.4	0	0.0936225	0.31061	0	0	0	0	0	0	0	0	0	0	0	0	0	0
AC008119.1	0	0	0	0.0942727	0	0	0	0	0	0	0	0	0	0	0	0	0
AC008121.1	0	0	0	0	0	0	0	0.0273478	0	0	0	0	0	0	0	0	0
AC008121.2	0	0	0	0.0471363	0	0	0	0	0	0	0	0	0	0	0	0	0
AC008124.1	0	1.77883	8.49	9.52154	2.91493	1.96579	0	4.23891	0.653329	2.247	0	1.77501	0	0	42.2836	5.22505	5.66874
AC008126.1	0	0	0	0.0471363	0	0	0	0	0	0	0	0	0	0	0	0	0
AC008127.2	0	0	0	0	0	0	0	0.109391	0	0	0	0.394446	0	0	0	0	0
AC008147.2	0	0.842602	0	0.188545	0	1.34502	0	1.14861	0.783995	0	0	0.788893	0	5.53096	0	0	0
AC008147.3	0	0	0	0	0	0.517314	0	0.519608	0	0	0	0	0	0	0	0	0
AC008147.4	0	0	0	0	0	0	0	0	0	0	0	0	0	0	0	0	0
AC008149.1	0	0.280867	0	0	0	0	0	0.109391	0	0	0	0	0	0	0	0	0
AC008149.2	1.22948	0.0936225	0	0.471363	0	0	0	0.929825	0	0	0	0	0	0	0	0	0
AC008163.1	0	0	0	0	0	0	0	0	0	0	0	0	0	0	0	0	0
AC008164.1	0	0	0.103537	0	0	0	0	0	0	0	0	0	0	0	0	0	0
AC008170.1	0	0	0	0	0.364367	0	0	0	0	0	0	0	0	0	0	0	0
AC008264.1	0	0	0.103537	0.0942727	0	0.310388	0	0.0820433	0	0	0	0	0	0	0	0.653131	0
AC008264.2	0	0	0	0.0471363	0	0.413851	0	0.136739	0.130666	0	0	0	0	0	0	0	0
AC008267.1	0	0	0	0	0	0	0	0.0546956	0	0	0	0	0	0	0	0	0
AC008267.2	0	0	0	0	0	0	0	0	0	0	0	0	0	0	0	0	0
AC008267.4	0	0	0	0	0	0	0	0	0	0	0	0	0	0	0	0	0
AC008267.7	0	0	0	0.282818	0	0	0	0.0273478	0	0	0	0	0	0	0	0	0
AC008268.1	0	0	0	0	0	0	0	0	0.261332	0	0	0	0	0	0	0	0
AC008269.1	0	0	0	0.0471363	1.45747	0	0	0.847781	0.130666	0	0	0	0	0	0	0	0
AC008273.1	0	0	0	0	0	0	0	0	0	0	0	0	0	0	0	0	0
AC008277.1	0	0	0	0.0471363	0	0.103463	0	0	0	0	0	0	0	0	0	0	0
AC008280.2	0	0	0.31061	0.235682	0	0	0	0	0.130666	0	0	0	0	0	0	0.653131	0
AC008378.1	0	0	0	0	0	0	0	0	0	0	0	0	0	0	0	0	0
AC008379.1	0	0	0.517683	0.377091	0	0.103463	0	0.191434	0.522663	0	0	0.59167	0	0	0	1.30626	0
AC008379.2	0	0	0	0.0471363	0	0	0	0	0	0	0	0	0	0	0	0	0
AC008385.1	0	0	0	0	0	0.103463	0	0	0	0	0	0	0	0	0	0	0
AC008391.1	0	0	0	0.0942727	0	0	0	0	0	0	0	0	0	0	0	0	0
AC008393.1	0	0	0.517683	0.329954	0	0	0	0	0	0	0	0.197223	0	0	0	0	0
AC008397.1	0	0	0	0	0	0	0	0	0	0	0	0	0	0	0	0	0
AC008397.2	0	0	0	0	0	0	0	0	0	0	0	0	0	0	0	0	0
AC008403.2	0	0.0936225	0	0	0	0	0	0	0	0	0	0	0	0	0	0	0
AC008403.3	0	0.0936225	0	0	0	0	0	0	0	0	0	0	0	0	0	0	0
AC008417.1	1.22948	0	0	0	0	0	0	0	0	0	0	0	0	0	0	0	0
AC008429.1	0	0.280867	0.103537	0.235682	0	0	0	0.0546956	0	0	0	0	0	0	0	0	0
AC008429.2	0	0.561735	1.65659	0.329954	0.364367	0.206926	0	0.136739	0	0	0	0.197223	0	0	0	0	0
AC008429.3	0	0	0	0	0	0	0	0.0273478	0	0	0	0	0	0	0	0	0
AC008434.1	0	0	0.103537	0.0471363	0	0.103463	0	0.0546956	0	0	0	0.197223	0	0	0	0.653131	0
AC008438.1	0	0	0	0	0	0	0	0.109391	0	0	0	0	0	0	0	0.653131	0
AC008440.1	0	0.280867	0.414146	0.329954	1.0931	0.413851	0	0.355521	0.783995	2.247	11.0421	0.788893	0	0	0	1.30626	0
AC008443.3	0	0	0	0	0	0	0	0	0	0	0	0	0	0	0	0	0
AC008443.4	1.22948	0.0936225	1.1389	0.801318	0.728733	0.103463	0	0.218782	1.43732	0	0	0.394446	0	0	0	0	0
AC008443.5	0	0	0	0	0	0	0	0	0	0	0	0	0	0	0	0	0
AC008443.7	0	0	0	0.0471363	0	0.310388	0	0.164087	0	0	0	0	0	0	0	0	0
AC008443.8	0	0	0	0	0.364367	0	0	0	0	0	0	0	0	0	0	0	2.83437
AC008446.1	0	0	0	0.141409	0	0	0	0.0546956	0.261332	0	0	0.394446	0	0	0	0	0
AC008459.1	0	0	0.517683	0.0471363	0	0	0	0	0.130666	0	0	0	0	0	0	0	0
AC008467.1	0	0	0	0.282818	0	0.517314	0	0.0546956	0	0	0	0	0	0	0	0	0
AC008481.1	0	0	0.207073	0.141409	0.364367	0	0	0.0820433	0	0	0	0	0	0	0	0	0
AC008481.2	0	0.0936225	0.103537	0.0471363	0	0.206926	0	0.0273478	0	0	0	0.394446	0	0	0	0.653131	2.83437
AC008489.1	0	0.0936225	0	0	0	0	0	0	0	0	0	0.197223	0	0	0	0	0
AC008494.1	0	0	0.31061	0.188545	0	0	0	0.0273478	0	0	0	0.59167	0	0	0	0.653131	2.83437
AC008494.3	0	0.0936225	0	0	0	0	0	0.136739	0	0	0	0	0	0	0	0	0
AC008496.2	0	0	0	0	0	0	0	0	0	0	0	0	0	0	0	0	0
AC008496.3	0	0	0	0	0	0	0	0	0.130666	0	0	0	0	0	0	0	0
AC008498.1	0	0	0	0	0	0	0	0.191434	0	0	0	0	0	0	0	0	0
AC008505.1	0	0	0	0	0	0	0	0	0	0	0	0	0	0	0	0	0
AC008507.1	0	0.280867	0	0.0471363	0	0.413851	0	0.136739	0	0	0	0.197223	0	0	0	0	0
AC008507.2	0	0	0	0.0471363	0	0	0	0.0273478	0	0	0	0	0	0	0	0	0
AC008507.5	0	0	0	0	0	0	0	0	0	0	0	0	0	0	0	0	0
AC008514.2	0	0	0	0	0	0	0	0	0	0	0	0	0	0	0	0	0
AC008521.2	0	0	0.103537	0	0	0	0	0	0	0	0	0	0	0	0	0	0
AC008522.1	0	1.12347	0.414146	2.12113	0	0.310388	0	0.957172	0.130666	0	0	0	0	0	0	0	0
AC008525.1	0	0	0	0	0	0	0	0	0	0	0	0	0	0	0	0	0
AC008532.1	0	0	0.103537	0.188545	0	0	0	0.218782	0	0	0	0.197223	0	0	0	0	0
AC008534.2	0	0	0	0	0	0	0	0	0	0	0	0	0	0	0	0	0
AC008537.2	0	0	0	0.0471363	0	0	0	0	0	0	0	0	0	0	0	0	0
AC008537.3	0	0	0	0	0	0	0	0.136739	0	0	0	0	0	0	0	0	0
AC008537.4	0	0	0	0	0	0	0	0.0273478	0	0	0	0	0	0	0	0	0
AC008543.1	0	0	0.31061	0	0	0	0	0	0	0	0	0	0	0	0	0	0
AC008543.2	0	0	0	0	0	0	0	0	0	0	0	0	0	0	0	0	0
AC008543.5	0	0.0936225	0	0	0	0	0	0	0	0	0	0	0	0	0	0	0
AC008550.1	0	0	0	0	0	0	0	0	0	0	0	0	0	0	0	0	0
AC008551.1	0	0	0	0.141409	0	0	0	0	0	0	0	0	0	0	0	0	0
AC008555.1	0	0	0.103537	0.141409	0	0	0	0	0	0	0	0	0	0	0	0	0
AC008555.2	0	0	0	0	0	0	0	0	0	0	0	0	0	0	0	0	0
AC008555.3	0	0	0.207073	0	0	0	0	0	0	0	0	0	0	0	0	0	0
AC008555.4	0	0	0.207073	0.282818	0	0.206926	0	0	0.914661	0	0	0.197223	0	0	0	0	0
AC008555.6	0	0	0.207073	0.5185	0.728733	0.827703	0	0.164087	0	0	0	0	0	0	0	0	0
AC008556.1	0	0	0.207073	0.0942727	0	0.206926	0	0.464912	0.783995	0	0	0.394446	0	0	0	0	0
AC008567.1	0	0	0	0	0	0	0	0	0	0	0	0	0	0	0	0	0
AC008567.3	0	0	0	0	0	0	0	0	0	0	0	0	0	0	0	0	0
AC008568.2	0	0	0	0	0	0	0	0	0	0	0	0	0	0	0	0.653131	0
AC008569.1	0	0	0.103537	0	0	0	0	0	0	0	0	0	0	5.53096	0	0	0
AC008569.2	0	0	0	0.141409	0	0.620777	0	0.0820433	0	0	0	0	0	0	0	0	0
AC008571.1	0	0	0.103537	0	0	0	0	0.0273478	0	0	0	0	0	0	0	0.653131	0
AC008574.1	0	0	0	0.0471363	0	0	0	0	0	0	0	0	0	0	0	0	0
AC008575.1	0	0	0	0	0	0	0	0	0	0	0	0	0	0	0	0	0
AC008592.1	0	0	0	0	0	0.103463	0	0	0	0	0	0	0	0	0	0	0
AC008592.3	0	0	0	0	0	0	0	0	0	0	0	0	0	0	0	0	0
AC008592.4	0	0.187245	0	0.188545	0	0	0	0.218782	0	0	0	0	0	0	0	0	0
AC008608.2	0	0.280867	0.207073	0.141409	0.364367	0	0	1.47678	0.914661	0	0	0.394446	10.6288	0	0	1.30626	2.83437
AC008610.1	1.22948	0	0	0.188545	0	0	0	0.0546956	0.130666	0	0	0	0	5.53096	0	0	0
AC008619.1	0	0	0	0	0	0	0	0.0546956	0	0	0	0	0	0	0	0	0
AC008622.2	1.22948	0	0	0.0471363	0	0	0	0.191434	0	0	0	0	0	0	0	0	0
AC008629.1	0	0	0.517683	0.188545	0	0	0	0	0	0	0	0	0	0	0	0	0
AC008629.3	0	0	0	0.0471363	0	0	0	0	0	0	0	0	0	0	0	0	0
AC008635.1	0	0.0936225	0.207073	0.0942727	0	0	0	0.0273478	0	0	0	0	0	0	0	0	0
AC008635.2	0	0	0	0.0471363	0	0	0	0	0	0	0	0	0	0	0	0	0
AC008655.2	0	0	0	0	0	0	0	0	0	0	0	0.197223	0	0	0	0	0
AC008659.1	0	0	0.103537	0	0	0.103463	0	0	0	0	0	0	0	0	0	0	0
AC008663.1	0	0	0	0	0	0.103463	0	0.191434	0	0	0	0	0	0	0	0	0
AC008663.2	0	0	0	0.0471363	0	0	0	0	0	0	0	0	0	0	0	0	0
AC008667.4	0	0	0	0	0	0.103463	0	0	0	0	0	0	0	0	0	0	0
AC008676.1	0	0	0.207073	0	0	0	0	0	0	0	0	0	0	0	0	0	0
AC008676.2	0	0.187245	0.207073	0.0942727	0	0	0	0.0273478	0	0	0	0.394446	0	0	0	0	0
AC008677.1	0	0	0	0	0	0	0	0.0273478	0	0	0	0	0	0	0	0	0
AC008677.2	1.22948	1.77883	8.69707	4.47795	2.55057	1.34502	0	1.53148	2.22132	0	0	9.07227	0	0	0	5.22505	2.83437
AC008686.1	0	0	0	0	0	0	0	0.0273478	0	0	0	0.197223	0	0	0	0	0
AC008687.4	0	0	0	0	0	0	0	0.0820433	0	2.247	0	0	0	0	0	0	0
AC008691.1	0	0	0	0.0471363	0	0	0	0	0	0	0	0	0	0	0	0	0
AC008703.1	0	0.0936225	0	0	0	0	0	0	0.653329	0	0	0	0	0	0	0	0
AC008716.1	0	0.0936225	0.31061	0.141409	0	0	0	0	0	0	0	0	0	0	0	0.653131	0
AC008725.1	0	0.468112	0.517683	0.329954	0	0.103463	0	0.464912	0.522663	0	0	2.16946	0	0	0	1.30626	0
AC008731.1	0	0.187245	0	0.0471363	0	0.103463	0	0.0273478	0	0	0	0	0	0	0	0	0
AC008734.2	0	0	0	0.0471363	0	0.413851	0	0	0	0	0	0	0	0	0	0	0
AC008735.1	0	0	0	0	0	0	0	0	0	0	0	0	0	0	0	0	0
AC008735.2	0	0.0936225	0	0	0	0	0	0.136739	0.130666	0	0	0	0	0	0	0	0
AC008735.4	0	0.0936225	0	0	0	0	0	0	0	0	0	0	0	0	0	0	0
AC008736.1	0	0	0.207073	0.188545	0	0.206926	0	0.628999	0.261332	0	0	0	0	0	0	0	0
AC008738.1	0	0	0	0	0	0	0	0	0	0	0	0	0	0	0	0	0
AC008738.2	0	0	0.31061	0.471363	0	0	0	0.355521	0.261332	0	0	0	0	0	0	0	0
AC008738.3	0	0	0	0.0471363	0	0	0	0	0	0	0	0	0	0	0	0	0
AC008739.3	0	0	0	0	0	0	0	0.0273478	0	0	0	0	0	0	0	0	0
AC008741.1	0	0	0	0	0	0	0	0	0	0	0	0	0	0	0	0	0
AC008742.1	0	0.0936225	0	0.141409	0.728733	0.310388	0	0.656347	0	2.247	0	0	0	0	0	0	0
AC008747.1	0	0	0	0	0	0	0	0	0	0	0	0	0	0	0	0	0
AC008750.3	0	0	0	0	0	0	0	0	0	0	0	0	0	0	0	0	0
AC008750.7	0	0.0936225	0.103537	0	0	0	0	0.0273478	0	0	0	0	0	0	0	0	0
AC008751.1	0	0	0	0	0	0.206926	0	0	0	0	0	0	0	0	0	0	0
AC008751.3	0	0	0	0	0	0	0	0	0	0	0	0	0	0	0	0	0
AC008752.4	0	0	0	0.0942727	0	0	0	0.0820433	0	0	0	0	0	0	0	0	0
AC008753.1	0	0.468112	1.86366	0.565636	0	0.310388	0	0.300826	0.653329	0	0	3.15557	0	0	0	0.653131	0
AC008758.4	0	0.0936225	0	0	0	0	0	0	0	0	0	0.394446	0	0	0	0.653131	0
AC008758.5	0	0	0	0	0	0	0	0.0273478	0	0	0	0	0	0	0	0	0
AC008758.6	0	0	0	0	0	0	0	0	0	0	0	0	0	0	0	0	0
AC008759.2	0	0.0936225	0	0	0	0	0	0	0	0	0	0	0	0	0	0	0
AC008760.1	0	0	0.103537	0	0.364367	0	0	0.0820433	0.130666	0	0	0	0	0	0	0	0
AC008760.2	0	0.0936225	1.24244	0	0	0.103463	0	0.0820433	0.653329	2.247	0	0	0	0	0	0	0
AC008761.1	0	0	0	0	0	0	0	0	0	0	0	0	0	0	0	0	0
AC008764.10	0	0.0936225	0	0.282818	1.0931	0.206926	0	0.601651	0.130666	0	0	0	0	0	0	0	0
AC008764.2	0	0	0.103537	0.0942727	0	0	0	0.0820433	0	0	0	0	0	0	0	0	0
AC008764.3	0	0	0	0	0	0	0	0	0	0	0	0	0	0	0	0	0
AC008764.4	0	0	0	0.0471363	0	0	0	0.0273478	0	0	0	0.197223	0	0	0	0	0
AC008764.5	0	0	0	0	0	0	0	0.0273478	0	0	0	0	0	0	0	0	0
AC008764.6	0	0	0	0.141409	0.364367	0.206926	0	0	0	0	0	0	0	0	0	0	0
AC008764.7	0	0	0	0.141409	0.364367	0.103463	0	0.164087	0	0	0	0	0	0	0	0	0
AC008764.8	0	0.37449	0	0.235682	0.364367	0	0	0.382869	0.130666	0	0	0.197223	0	0	0	0	0
AC008766.1	0	0	0	0.0942727	0	0	0	0	0	0	0	0	0	0	0	0	0
AC008770.2	0	0	0	0	0	0	0	0	0	0	0	0	0	0	0	0	0
AC008770.3	0	0	0	0.0471363	0	0	0	0.0546956	0	0	0	0.197223	0	0	0	0	0
AC008770.4	0	0	0	0	0	0	0	0	0	0	0	0	0	0	0	0	0
AC008771.1	0	3.37041	2.38134	6.50481	4.00803	3.6212	17.364	5.16873	8.49328	0	0	0.986116	0	0	0	0.653131	2.83437
AC008780.1	0	0	0	0	0	0	0	0.0273478	0	0	0	0	0	0	0	0	0
AC008781.1	0	0	0	0	0	0	0	0.355521	0	0	0	0	0	0	0	0	0
AC008798.2	0	0	0	0	0	0	0	0	0	0	0	0	0	0	0	0	0
AC008799.1	0	0	0.207073	0.188545	0.364367	0	0	0.0273478	0.261332	0	0	0.59167	0	0	0	0	0
AC008802.1	1.22948	0.280867	1.1389	0.471363	0.364367	0.310388	0	0.218782	0	0	0	1.18334	0	0	0	0.653131	0
AC008810.1	0	0	0	0.0942727	0	0.103463	0	0	0	0	0	0	0	0	0	0	0
AC008813.1	0	0.187245	0.517683	0.329954	0	0.206926	0	0.382869	0.653329	0	0	0.394446	0	0	0	3.26566	0
AC008817.1	0	0	0	0	0	0	0	0.0546956	0	0	0	0	0	0	0	0	0
AC008850.1	0	0.0936225	0.31061	0.141409	0	0	0	0.0546956	0	0	0	0.394446	0	0	0	0	0
AC008868.1	0	0	0.31061	0.188545	0	0.206926	0	0.683695	0	0	0	0	0	0	0	0	0
AC008869.1	0	0	0	0	0	0	0	0	0	0	0	0	0	0	0	0	0
AC008870.2	0	0.280867	0	0.0471363	0	0.310388	0	1.17595	0	0	0	0.197223	0	0	0	0	0
AC008870.4	0	0	0	0	0	0	0	0	0	0	0	0	0	0	0	0	0
AC008873.1	0	0	0	0	0	0	0	0.0820433	0	0	0	0	0	0	0	0	0
AC008875.1	0	0	0	0.0942727	0	0	0	0	0	0	0	0	0	0	0	0	0
AC008875.2	0	0	0	0.0471363	0.364367	0	0	0	0	0	0	0	0	0	0	0	0
AC008875.3	2.45896	1.02985	0.207073	0.754181	2.1862	2.17272	0	2.07843	2.35199	0	0	0.59167	0	0	0	0.653131	0
AC008883.3	0	0.0936225	0	0.0942727	0	0.310388	0	0	0.130666	0	0	0.394446	0	0	0	0	0
AC008892.1	0	0	0	0	0	0	0	0	0	0	0	0	0	0	0	0	0
AC008894.2	0	0.187245	0	0	0	0.103463	0	0	0	0	0	0	0	0	0	0.653131	0
AC008894.3	0	0	0.931829	0.188545	0	0	0	0.164087	0.130666	0	0	0.394446	0	0	0	0	0
AC008895.1	0	0.468112	0.103537	0.5185	0	0.827703	0	2.4066	1.56799	0	0	0.59167	0	0	0	0.653131	0
AC008897.1	0	0	0	0	0	0	0	0	0	0	0	0	0	0	0	0	0
AC008897.2	0	0	0	0	0	0	0	0	0	0	0	0	0	0	0	0	0
AC008897.3	0	0.0936225	0	0	0	0	0	0	0	0	0	0	0	0	0	0	0
AC008906.1	0	0	0	0	0	0.72424	0	0.546956	0	0	0	0	0	0	0	0	0
AC008906.2	0	0.0936225	0	0	0	0	0	0.164087	0	0	0	0	0	0	0	0	0
AC008914.1	0	0	0	0.0471363	0	0	0	0	0	0	0	0	0	0	0	0	0
AC008915.1	0	0	0	0	0	0	0	0.0273478	0	0	0	0	0	0	0	0	0
AC008915.2	0	0	0	0	0	0	0	0	0	0	0	0.197223	0	0	0	0	0
AC008915.3	0	0.936225	0.103537	0.612772	1.45747	0.206926	0	1.28535	1.43732	0	0	0.197223	0	0	0	1.30626	0
AC008937.3	0	0	0	0	0	0	0	0.109391	0	0	0	0	0	0	0	0	0
AC008945.1	0	0.0936225	0	0	0	0.103463	0	0	0	0	0	0	0	0	0	0	0
AC008945.2	0	0	0	0	0	0	0	0	0	0	0	0	0	0	0	0	0
AC008946.1	0	0	0.207073	0.282818	0	0	0	0.0273478	0	2.247	0	0	0	0	0	0	0
AC008953.1	0	0	0.103537	0.282818	0	0	0	0.0273478	0.130666	0	0	0	0	0	0	0	0
AC008957.3	0	0.187245	0	0	0	0	0	0	0.130666	0	0	0	0	0	0	0	0
AC008966.1	0	0.280867	0	0.0942727	0.364367	0.413851	0	0.273478	0	0	0	0	0	0	0	0.653131	0
AC008966.2	0	0	0	0	0	0	0	0	0	0	0	0	0	0	0	0	0
AC008966.3	0	0	0.103537	0	0	0.206926	0	0	0	0	0	0	0	0	0	0	0
AC008967.1	0	0	0	0	0	0	0	0	0	0	0	0	0	0	0	0.653131	0
AC008969.1	0	0.187245	1.65659	1.79118	2.1862	0.72424	0	1.91434	1.43732	0	0	1.57779	0	0	0	1.30626	2.83437
AC008972.2	1.22948	0	0	0	0	0	0	0.164087	0	0	0	0.394446	0	0	0	0	0
AC008982.2	0	0.187245	0.207073	0.424227	0	0.413851	0	0.437565	0.130666	0	0	0.986116	0	0	0	0.653131	0
AC008985.1	0	0	0	0	0	0	0	0.24613	0	0	0	0	0	0	0	0	0
AC009005.1	0	0.0936225	0.414146	0.424227	0.728733	0.103463	0	0.355521	0.130666	0	0	0	0	0	0	0	0
AC009019.1	0	0	0	0	0	0	0	0	0	0	0	0	0	0	0	0	0
AC009021.1	0	0	0	0	0	0	0	0	0	0	0	0.197223	0	0	0	0	0
AC009027.1	0	0	0	0	0	0	0	0.136739	0	0	0	0	0	0	0	0	0
AC009034.1	0	0	0	0	0	0	0	0	0.130666	0	0	0	0	0	0	0	0
AC009041.3	0	0	0	0.0471363	0	0	0	0	0	0	0	0	0	0	0	0	0
AC009044.1	0	0	0	0.0471363	0	0	0	0.164087	0	0	0	0	0	0	0	0	0
AC009053.1	0	0	0.103537	0.0471363	0.728733	0	0	0	0.130666	0	0	0	0	0	0	0	0
AC009053.2	0	0	0	0	0	0.206926	0	0	0	0	0	0	0	0	0	0	0
AC009053.3	0	0	0	0	0	0	0	0	0	0	0	0.197223	0	0	0	0	0
AC009054.1	0	0	0	0	0	0.206926	0	0.0273478	0	0	0	0.394446	0	0	0	0	0
AC009054.2	0	0.0936225	0.103537	0.188545	0	0	0	0.191434	0	0	0	0	0	0	0	0	0
AC009060.1	0	0	0	0.235682	0	0.206926	0	0.191434	0	0	0	0	0	0	0	0	0
AC009061.1	0	0	0	0	0	0	0	0	0.261332	0	0	0.394446	0	0	0	0	0
AC009061.2	0	0	0.414146	0.707045	0	0.931165	0	0.601651	2.61332	0	0	0	0	0	0	0	0
AC009063.2	0	0.37449	0	0.471363	0	0	0	0.0820433	0	0	0	0	0	0	0	0	0
AC009063.3	0	0.187245	0	0.235682	0	0	0	0.273478	0.391998	0	0	0.197223	0	0	0	0	0
AC009063.4	0	0.0936225	0	0	0	0	0	0	0	0	0	0	0	0	0	0	0
AC009065.1	1.22948	0	0	0	0	0	0	0.0273478	0	0	0	0	0	0	0	0.653131	0
AC009065.4	0	0.187245	0.103537	0.377091	0	0.517314	0	0.49226	0.130666	0	11.0421	0.986116	0	0	0	1.30626	0
AC009065.5	0	0	0	0	0	0	0	0.164087	0	0	0	0	0	0	0	0	0
AC009065.7	0	0	0	0	0	0	0	0	0	0	0	0	0	0	0	0	0
AC009065.8	0	0	0	0	0	0	0	0.355521	0	0	0	0	0	0	0	0	0
AC009070.1	0	0	0	0.0471363	0	0	0	0.0820433	0	0	0	0	0	0	0	0	0
AC009075.2	0	0	0	0.0471363	0	0	0	0.0273478	0.130666	0	0	0	0	0	0	0	0
AC009078.1	0	0	0	0	0	0	0	0	0	0	0	0	0	0	0	0	0
AC009078.2	0	0	0	0	0	0	0	0	0	0	0	0	0	0	0	0	0
AC009078.3	0	0.37449	0.414146	0.188545	0	0.413851	0	0.73839	0.261332	0	0	0.394446	0	5.53096	0	0	0
AC009084.2	0	0	0	0.377091	0	0	0	0.0546956	0	0	0	0.197223	0	0	0	0	0
AC009084.3	0	0	0	0	0	0	0	0.0546956	0.130666	0	0	0	0	0	0	0	0
AC009086.2	0	0	0	0	0	0	0	0	0	0	0	0	0	0	0	0	0
AC009087.1	0	0	0	0	0	0	0	0	0	0	0	0	0	0	0	1.30626	0
AC009088.1	0	0	0	0.0942727	0	0	0	0.24613	0	0	0	0	0	0	0	0	0
AC009088.2	0	0	0	0.0471363	0	0	0	0	0	0	0	0	0	0	0	0.653131	0
AC009088.3	0	0	0	0.0471363	0	0	0	0	0	0	0	0	0	0	0	0	2.83437
AC009088.4	0	0.0936225	0	0	0	0	0	0.0273478	0	0	0	0	0	0	0	0	0
AC009090.1	0	0	0	0.188545	0	0	0	0	0.130666	0	0	0.197223	0	0	0	0	0
AC009090.3	0	0	0	0	0	0	0	0	0	0	0	0	0	0	0	0	0
AC009090.4	0	0.561735	0	0.329954	0	0.931165	0	0.957172	0	0	0	0	0	0	0	1.30626	0
AC009090.5	0	0	0	0	0	0.103463	0	0	0	0	0	0	0	0	0	0	0
AC009090.6	0	0	0.103537	0.188545	0	0.206926	0	0.109391	0	0	0	0.394446	0	0	0	0.653131	0
AC009093.1	1.22948	0.37449	0.103537	0	0.728733	0.620777	0	1.94169	0.130666	0	0	0	0	0	0	0.653131	0
AC009093.10	0	0	0	0	0	0	0	0	0	0	0	0	0	0	0	0	0
AC009093.2	0	0.187245	0	0.377091	0	0.931165	0	2.29721	0.130666	0	0	0	0	0	0	0	5.66874
AC009093.3	0	0	0	0	0	0	0	0	0.130666	0	0	0	0	0	0	0	0
AC009093.4	0	0	0	0	0	0	0	0.0273478	0	0	0	0	0	0	0	0	0
AC009093.6	0	0	0	0.0942727	0.364367	0.206926	0	0.109391	0	0	0	0	0	0	0	0	0
AC009093.7	0	0	0	0	0	0	0	0.0273478	0	0	0	0	0	0	0	0	0
AC009093.8	0	0	0	0.235682	0	0	0	0.24613	0	0	0	0	0	0	0	0	0
AC009094.1	0	0.0936225	0.207073	0	0	0.103463	0	0.0273478	0.261332	0	0	0	0	0	0	0.653131	0
AC009095.1	0	0	0	0	0	0	0	0.191434	0	0	0	0	0	0	0	0	0
AC009097.1	0	0	0	0.0471363	0	0	0	0	0	0	0	0	0	0	0	0	0
AC009097.2	0	0.37449	0	0.141409	0	0	0	0	0	0	0	0	0	0	0	0	0
AC009097.3	0	0	0	0	0	0	0	0.300826	0	0	0	0	0	0	0	0	0
AC009102.2	0	0	0	0	0	0	0	0	0	0	0	0	0	0	0	0	0
AC009107.2	0	2.24694	2.38134	3.01673	0.728733	0.827703	0	0.902477	0.391998	2.247	0	0.986116	0	0	0	1.30626	2.83437
AC009108.1	0	0	0.103537	0.0471363	0	0	0	0	0	0	0	0	0	0	0	0	0
AC009108.3	0	0.0936225	0	0.0942727	0	0	0	0	0	0	0	0	0	0	0	0.653131	0
AC009113.1	0	0.187245	0.931829	0.707045	0	0.413851	0	0.902477	0	0	0	0.197223	0	0	0	0	0
AC009117.1	0	0	0	0.0942727	0	0.103463	0	0.0546956	0	0	0	0	0	0	0	0	0
AC009118.2	0	0.187245	0.414146	0.5185	0	0.517314	0	0.355521	0	0	0	0.59167	0	0	0	0	0
AC009119.1	0	0.280867	0	0	0	0.103463	0	0	1.69866	0	0	0	0	0	0	0	0
AC009120.1	0	0	0	0.0942727	0	0.206926	0	0.601651	0	0	0	0.197223	0	0	0	0	0
AC009120.2	1.22948	1.12347	1.34598	1.93259	0	1.34502	0	4.3483	0.914661	0	0	0.197223	0	0	0	0	8.50312
AC009120.3	0	0	0	0	0	0	0	0.0273478	0	0	0	0	0	0	0	0	0
AC009120.4	0	0	0	0.0471363	0	0	0	0	0	0	0	0	0	0	0	0	0
AC009120.5	0	0.187245	0	0	0	0	0	0.218782	0.391998	0	0	0	0	0	0	0	0
AC009121.4	0	0	0	0.0471363	0	0	0	0	0	0	0	0	0	0	0	0	0
AC009123.1	0	0	0	0	0	0.206926	0	0.0273478	0	0	0	0.197223	0	0	0	0.653131	0
AC009126.1	0	0	0.103537	0.141409	0	0	0	0.437565	0.130666	0	0	0.197223	0	0	0	0.653131	0
AC009127.2	0	0.0936225	0.31061	0.0471363	0	0	0	0	0	0	0	0	0	0	0	0	0
AC009133.1	0	1.31071	0.31061	0.612772	0	0.72424	0	0.601651	1.04533	0	0	0.197223	10.6288	0	0	2.61252	0
AC009133.2	0	0	0	0	0	0	0	0	0	0	0	0	0	0	0	0.653131	0
AC009133.4	0	0	0.103537	0.0471363	0	0.103463	0	0	0	0	0	0	0	0	0	0.653131	0
AC009137.2	0	0	0	0.235682	0	0	0	0.0273478	0	0	0	0	0	0	0	0	0
AC009139.1	0	0.0936225	0	0.0471363	0	0	0	0.273478	0	0	0	0	0	0	0	0	0
AC009145.3	0	0	0	0	0	0	0	0	0	0	0	0	0	0	0	0	0
AC009145.4	0	0	0	0	0	0	0	0	0.261332	0	0	0	0	0	0	0	0
AC009148.1	1.22948	0	0.31061	0	0	0.103463	0	0	0	0	0	0	0	0	0	0	0
AC009152.3	1.22948	0	0	0	0	0	0	0.0546956	0	0	0	0	0	0	0	0	0
AC009152.6	0	0	0	0	0	0.310388	0	0.0273478	0	0	0	0	0	0	0	0	0
AC009159.2	0	0	0	0	0	0	0	0	0	0	0	0	0	0	0	0	0
AC009159.3	0	0.655357	0	0.0942727	0	0.413851	0	0.164087	0	0	0	0	0	0	0	0	0
AC009163.1	0	0.0936225	0	0.0471363	0	0.310388	0	0.0546956	0.391998	0	0	0	0	0	0	0	0
AC009163.2	0	0	0.207073	0	0	0	0	0	0.130666	0	0	0	0	0	0	0	0
AC009163.3	0	0	0	0	0	0	0	0	0	0	0	0	0	0	0	0	0
AC009163.7	0	0	0.31061	0	0	0.103463	0	0.136739	0.391998	0	0	0	0	0	0	0	0
AC009166.2	0	0	0	0	0	0	0	0	0	0	0	0	0	0	0	0	0
AC009171.2	0	0	0	0	0	0	0	0	0	0	0	0	0	0	0	0.653131	0
AC009220.1	0	0.561735	1.55305	0.565636	0	0.206926	0	0.218782	0	0	0	1.18334	0	5.53096	0	0.653131	0
AC009220.2	0	0	0	0	0	0	0	0.0273478	0.130666	0	0	0.788893	0	0	0	0	0
AC009226.1	0	0	0	0.0942727	0	0	0	0	0	0	0	0	0	0	0	0	0
AC009227.1	0	0	0	0	0	0	0	0	0	0	0	0	0	0	0	0	0
AC009228.1	0	0	0	0	0	0	0	0	0	0	0	0	0	0	0	0	0
AC009229.1	0	0	0	0	0	0	0	0.0273478	0	0	0	0	0	0	0	0	0
AC009229.3	0	0	0	0.0471363	0	0	0	0	0	0	0	0	0	0	0	0	0
AC009229.4	0	0	0	0.0471363	0	0	0	0	0	0	0	0	0	0	0	0	0
AC009236.1	0	0	0	0.0471363	0	0	0	0	0	0	0	0	0	0	0	0	0
AC009237.14	0	0.561735	0.828293	0.282818	0	0.206926	0	0.164087	0	0	0	0	0	0	0	1.30626	0
AC009237.15	0	0	0	0.0471363	0	0	0	0	0	0	0	0	0	0	0	0	0
AC009237.3	0	0.187245	0	0.471363	0	0	0	0.300826	0.391998	0	0	0	0	0	0	0	0
AC009242.1	0	0	0	0	0	0.103463	0	0.109391	0	0	0	0	0	0	0	0	0
AC009244.1	0	0.187245	0.517683	0.141409	0	0	0	0.273478	0	0	0	0	0	0	0	0	0
AC009245.1	0	0.187245	0.103537	0.141409	0.364367	0.206926	0	0.328173	0	0	0	1.38056	10.6288	0	0	0	2.83437
AC009263.1	0	0	0	0.0471363	0	0	0	0	0	0	0	0	0	0	0	0	0
AC009268.1	0	0	0	0.0471363	0	0	0	0.0820433	0	0	0	0	0	0	0	0	0
AC009268.2	0	0	0.103537	0	0	0.103463	0	0	0	0	0	0	0	0	0	0	0
AC009269.2	0	0	0	0.0942727	0	0	0	0	0	0	0	0	0	0	0	0	0
AC009269.4	0	0	0	0	0	0.103463	0	0	0	0	0	0	0	0	0	0	0
AC009269.5	0	0	0	0	0	0	0	0.136739	0	0	0	0	0	0	0	0	0
AC009275.1	0	1.40434	0.207073	0.707045	0	0.620777	0	0.382869	0.914661	0	0	0	0	0	0	0	0
AC009276.1	0	0	0	0	0	0	0	0	0	0	0	0	0	0	0	0	0
AC009283.1	0	0.561735	0.517683	0.565636	1.0931	0.206926	0	2.18782	0.783995	0	0	0	0	0	0	0	5.66874
AC009292.1	0	0	0.414146	0	0	0	0	0	0	0	0	0	0	0	0	0	0
AC009296.1	0	0	0.103537	0	0	0	0	0	0	0	0	0	0	0	0	0	0
AC009299.2	0	0	0	0	0	0	0	0	0	0	0	0	0	0	0	0	0
AC009301.1	0	0	0	0	0	0	0	0	0	0	0	0	0	0	0	0	0
AC009303.1	0	0	0	0.0471363	0	0	0	0.0273478	0	0	0	0	0	0	0	0	0
AC009303.2	0	0	0	0	0	0	0	0.136739	0	0	0	0	0	0	0	0	0
AC009303.4	0	0	0	0.377091	0	0.103463	0	0.683695	0	0	0	0	0	0	0	0	0
AC009309.1	0	0	0	0	0	0	0	0	0	0	0	0	0	0	0	0	0
AC009309.2	0	0.37449	0.724756	0.5185	0.728733	0.517314	0	0.683695	0.261332	0	0	0	0	0	0	0	0
AC009312.1	0	0	0.103537	0	0	0	0	0	0	0	0	0	0	0	0	0	0
AC009313.1	0	0	0	0	0	0	0	0	0	0	0	0	0	0	0	0.653131	0
AC009313.2	0	0	0	0	0	0	0	0	0	0	0	0	0	0	0	0	0
AC009314.1	0	0.0936225	0	0	0	0.310388	0	0.0273478	0	0	0	0	0	0	0	0	0
AC009315.1	0	0	0	0	0	0	0	0	0	0	0	0	0	0	0	0	0
AC009318.1	0	0.0936225	0.207073	0.0942727	0	0.103463	0	0.164087	0.130666	0	0	0	0	0	0	0	0
AC009318.2	2.45896	0.37449	0.414146	0.188545	0.364367	0.206926	0	0.328173	0.261332	0	0	0	0	0	0	0.653131	0
AC009318.3	0	0.0936225	0.103537	0	0	0.310388	0	0.218782	0	0	0	0	0	0	0	0	0
AC009318.4	0	0	0	0.188545	0	0	0	0	0	0	0	0	0	0	0	0	0
AC009336.2	0	0	0	0	0	0	0	0	0	0	0	0	0	0	0	0	0
AC009362.1	0	0.74898	3.72732	2.49823	0.728733	1.65541	0	1.01187	0.391998	0	0	1.77501	0	11.0619	0	2.61252	2.83437
AC009403.1	0	0.0936225	0.931829	0.942727	0	0.206926	0	0.875129	0.783995	0	0	0.986116	0	0	0	1.95939	0
AC009403.2	0	0	0	0.0942727	0	0	0	0	0	0	0	0	0	0	0	0	0
AC009404.1	0	0.655357	0	0.989863	0.364367	0.413851	0	1.58617	0.653329	0	0	0.788893	0	0	0	0	0
AC009434.1	0	0	0	0	0	0	0	0.0273478	0	0	0	0	0	0	0	0	0
AC009474.1	0	0.0936225	0.103537	0.0471363	0	0.103463	0	0	0	0	0	0.394446	0	0	0	0	0
AC009480.1	1.22948	0.74898	1.86366	0.848454	0.364367	0.517314	0	0.820433	0.130666	0	0	0	0	0	0	0	0
AC009480.2	0	0.0936225	0.103537	0	0	0.103463	0	0	0	0	0	0	0	0	0	0	0
AC009487.3	0	0	0	0	0	0	0	0	0	0	0	0	0	0	0	0	0
AC009495.1	0	0	0	0	0	0	0	0	0	0	0	0	0	0	0	0	0
AC009495.3	0	0	0	0	0	0	0	0.0273478	0	0	0	0	0	0	0	0	0
AC009501.1	0	0	0	0	0	0	0	0	0	0	0	0	0	0	0	0	0
AC009501.2	0	0.280867	0	0.188545	0	0	0	0	0	0	0	0.394446	0	0	0	0	0
AC009506.1	0	0.0936225	0.724756	0.5185	0	0.620777	17.364	0.273478	0.130666	0	0	0.394446	0	0	0	0	0
AC009509.1	0	0	0	0.0471363	0	0	0	0	0.130666	0	0	0	0	0	0	0	0
AC009509.2	1.22948	0	0	0	0.364367	0.413851	0	0	0	0	0	0	0	0	0	0	0
AC009509.3	0	0	0	0	0	0.103463	0	0.109391	0	0	0	0	0	0	0	0	0
AC009509.4	0	0.0936225	0	0.141409	0	0.206926	0	0.519608	0	0	0	0	0	0	0	0	0
AC009509.5	0	0	0	0.0942727	0	0	0	0.328173	0	0	0	0	0	0	0	0	0
AC009511.1	0	0	0	0	0	0	0	0.0273478	0	0	0	0	0	0	0	0	0
AC009517.1	0	0	0.517683	0.188545	0	0.103463	0	0.0273478	0	0	0	0.197223	0	0	0	0	0
AC009522.1	0	0	0	0.0942727	0	0	0	0	0	0	0	0	0	0	0	0	0
AC009533.1	1.22948	0	0	0.0471363	0	0	0	0	0	0	0	0	0	0	0	0	0
AC009542.1	0	0	0	0	0	0	0	0.0273478	0	0	0	0	0	0	0	0	0
AC009549.1	0	0.561735	0.724756	0.377091	0.364367	0.413851	0	0	1.30666	0	0	0.394446	0	0	0	0	0
AC009560.1	0	0.0936225	0	0	0	0.103463	0	0	0	0	0	0	0	0	0	0	0
AC009560.3	0	0	0	0.0471363	0	0	0	0.0273478	0	0	0	0	0	0	0	0	0
AC009562.1	0	0	0	0	0	0	0	0	0	0	0	0	0	0	0	0	0
AC009570.1	0	0.0936225	0.103537	0.329954	0	0	0	0	0	0	0	0	0	0	0	0	0
AC009570.2	0	0	0.103537	0	0	0	0	0	0.261332	0	0	0	0	0	0	0	0
AC009630.1	0	0	0.103537	0.188545	0	0	0	0	0	0	0	0	0	0	0	0	0
AC009630.2	0	0	0	0.141409	0	0	0	0.218782	0	0	0	0	0	0	0	0	0
AC009630.3	0	0	0	0	0	0	0	0	0	0	0	0	0	0	0	0	0
AC009630.4	0	0.187245	0.724756	0	0	0	0	0	0	0	0	0	0	0	0	0	0
AC009654.1	0	0	0	0	0	0	0	0	0	0	0	0	0	0	0	0	0
AC009682.1	0	0	0	0	0	0	0	0.0273478	0	0	0	0	0	0	0	0	0
AC009686.1	0	0	0	0.0471363	0	0	0	0.0820433	0	0	0	0	0	0	0	0	0
AC009686.2	0	0	0	0.0942727	0	0	0	0	0	0	0	0	0	0	0	0	0
AC009690.2	0	0	0	0.0471363	0	0	0	0	0	0	0	0	0	0	0	0	0
AC009704.1	0	0	0	0	0	0.103463	0	0	0	0	0	0	0	0	0	0	0
AC009704.2	0	0	0.207073	0	0	0	0	0.0273478	0	0	0	0	0	0	0	0	2.83437
AC009704.3	0	0	0	0	0	0	0	0	0	0	0	0	0	0	0	0	0
AC009712.1	0	0	0	0.0471363	0	0	0	0	0	0	0	0	0	0	0	0	0
AC009716.2	0	0	0	0	0	0	0	0	0	0	0	0	0	0	0	0	0
AC009731.1	0	0	0	0	0	0	0	0	0	0	0	0	0	0	0	0	0
AC009754.1	0	0	0.103537	0	0	0	0	0	0	0	0	0	0	0	0	0	0
AC009779.2	0	0.468112	0	1.22554	0	0.72424	0	2.13313	0.914661	2.247	0	1.18334	0	0	0	2.61252	0
AC009779.3	0	0	0.103537	0.0471363	0	0	0	0.300826	0.261332	0	0	0	0	0	0	0	0
AC009779.4	0	0.280867	0.103537	0.235682	0	0	0	0.0273478	0.130666	0	0	0.59167	0	0	14.0945	0.653131	0
AC009802.1	0	0	0.31061	0.0942727	0.364367	0.206926	0	0.109391	0	0	0	0	0	0	0	0	0
AC009804.2	0	0	0	0	0	0	0	0	0	0	0	0	0	0	0	0	0
AC009812.1	0	0	0.517683	0.754181	0	0.413851	0	0.410217	0.522663	0	11.0421	0.197223	0	5.53096	0	0	0
AC009812.2	0	0	0	0	0	0	0	0.0273478	0	0	0	0	0	0	0	0	0
AC009812.3	0	0	0	0.0471363	0	0	0	0	0	0	0	0	0	0	0	1.30626	0
AC009812.4	0	0.280867	0.517683	3.25241	0.364367	0.931165	0	1.01187	0.261332	0	0	0	0	0	0	0	0
AC009831.1	0	0	0	0.141409	0.728733	0	0	0.191434	0	0	0	0	0	0	0	0	0
AC009831.3	0	0	0	0	0	0	0	0.109391	0	0	0	0	0	0	0	0	0
AC009831.4	0	0	0	0	0	0	0	0	0	0	0	0	0	0	0	0	0
AC009879.1	0	0	0	0	0	0	0	0	0	0	0	0	0	0	0	0	0
AC009879.4	0	0	0	0.0942727	0	0	0	0	0	0	0	0	0	0	0	0	0
AC009884.1	0	0	0	0	0	0	0	0.0546956	0	0	0	0	0	0	0	0	0
AC009899.1	0	0	0	0	0	0	0	0	0.130666	0	0	0	0	0	0	0	0
AC009902.1	0	0	0	0	0	0	0	0	0	0	0	0	0	0	0	0	0
AC009902.2	0	0.0936225	0	0.0942727	0	0	0	0	0	0	0	0	0	0	0	0	0
AC009902.3	0	0	0	0	0	0	0	0	0	0	0	0	0	0	0	0	0
AC009908.1	0	0	0	0	0	0	0	0	0.130666	0	0	0	0	0	0	0	0
AC009927.1	0	0.37449	0.103537	0.659909	0	0.103463	0	0.273478	0.130666	0	0	0.197223	0	0	0	0	0
AC009945.1	0	0	0	0	0	0	0	0	0	0	0	0	0	0	0	0	0
AC009948.1	0	0.0936225	0	0	0	0	0	0.0273478	0	0	0	0	0	0	0	0	0
AC009948.2	0	0	0	0	0	0.413851	0	0.164087	0	0	0	0	0	0	0	0	0
AC009948.3	0	0	0	0.141409	0	0.310388	0	0.546956	0.261332	0	0	0	0	5.53096	0	0	0
AC009949.1	0	0	0	0	0	0	0	0	0	0	0	0	0	0	0	0	0
AC009950.1	2.45896	2.15332	1.1389	1.74404	0	3.10388	0	4.12952	0	0	0	0.197223	0	0	0	0	2.83437
AC009951.4	0	0	0	0.141409	0	1.65541	0	1.58617	0	0	0	0	0	0	0	0	0
AC009951.5	0	0.0936225	0	0	0	0	0	0.136739	0	0	0	0	0	0	0	0	0
AC009951.6	0	0	0.207073	0	0	0.103463	0	0.273478	0	0	0	0	0	0	0	0	0
AC009955.1	0	0	0.207073	0	0	0	0	0	0	0	0	0	0	0	0	0	0
AC009955.2	0	0	0	0.141409	0	0	0	0	0	0	0	0	0	0	0	0	0
AC009955.3	0	0	0	0.0942727	0	0	0	0.0546956	0	0	0	0	0	0	0	0	0
AC009955.4	0	0	0	0	0	0	0	0.382869	0	0	0	0	0	0	0	0.653131	2.83437
AC009961.1	4.91792	0	0	0.0471363	1.0931	0.103463	0	0.574303	0.522663	0	0	1.57779	0	0	0	0	0
AC009961.2	0	0	0	0.0471363	0	0	0	0	0	0	0	0	0	0	0	0	0
AC009961.3	1.22948	0	0	0	0	0	0	0.24613	0.130666	0	0	0	0	0	0	0	0
AC009962.1	0	0.280867	0	0	0	0	0	0.0273478	0	0	0	0	0	0	0	0	0
AC009974.1	0	0	0.517683	0.188545	0	1.55194	0	0.437565	0	0	0	0.394446	0	0	0	0	0
AC009974.2	0	0.0936225	0.103537	0.188545	0	0.620777	0	0.300826	0	0	0	0	0	0	0	0	0
AC009975.1	0	0	0	0	0	0	0	0	0	0	0	0	0	0	0	0	0
AC009996.1	0	0	0	0.0471363	0	0	0	0.164087	0	0	0	0	0	0	0	0	0
AC009997.1	0	0	0.207073	0	0	0	0	0.0273478	0	0	0	0.197223	0	0	0	0	0
AC010092.1	0	0	0	0.0471363	0	0	0	0	0	0	0	0	0	0	0	0	0
AC010095.1	0	0	0.207073	0.235682	0	0	0	0.0820433	0	0	0	0.197223	0	0	0	0	0
AC010096.1	0	0	0	0	0	0.103463	0	0.0273478	0	0	0	0	0	0	0	0	0
AC010099.1	0	0.0936225	0.103537	0.0942727	0	0	0	0.0273478	0.130666	0	0	0.197223	0	0	0	0	0
AC010099.2	0	0	0	0	0	0.103463	0	0	0	0	0	0	0	0	0	0	0
AC010132.3	0	0	0	0	0	0	0	0	0	0	0	0	0	0	0	0	0
AC010132.4	0	0	0	0	0	0	0	0	0	0	0	0	0	0	0	0	0
AC010136.1	1.22948	0	5.79805	0.0471363	2.91493	0	0	0.218782	10.9759	0	0	0	0	0	0	0.653131	0
AC010148.1	1.22948	0	0	0	0	0.310388	0	0	0	0	0	0	0	0	0	0	0
AC010168.1	0	0	0	0	0	0	0	0.0546956	0	0	0	0	0	0	0	0	0
AC010168.2	1.22948	0.0936225	0.62122	1.17841	0	0	0	0.0273478	1.04533	0	0	0.394446	0	0	0	1.30626	0
AC010173.1	0	0	0	0	0	0.310388	0	0	0.130666	0	0	0	0	0	0	0	0
AC010173.2	0	0	0	0	0	0	0	0.0546956	0	0	0	0	0	0	0	0	0
AC010175.1	0	0	0	0.0471363	0	0	0	0	0	0	0	0.197223	0	0	0	0	0
AC010177.1	0	0	0	0	0	0	0	0	0	0	0	0	0	0	0	0	0
AC010181.1	0	0	0	0	0	0	0	0	0	0	0	0	0	0	0	0	0
AC010182.1	0	0	0	0.0942727	0	0	0	0	0	0	0	0.197223	0	0	0	0	0
AC010184.1	0	0.37449	0	0.377091	0.364367	0.931165	0	0.136739	0.130666	0	0	0	0	0	0	0	0
AC010185.1	0	0	0.103537	0	0	0	0	0	0	0	0	0	0	0	0	0	0
AC010186.2	0	0	0.103537	0.5185	0.364367	0.206926	0	0.574303	0.130666	0	0	0	0	0	0	0	0
AC010186.3	0	0.0936225	0.414146	0.235682	0	0	0	0.601651	0	0	0	0.59167	0	0	0	0	0
AC010198.2	0	0.74898	0	0.5185	0.364367	1.55194	0	1.50413	0.261332	0	0	0.394446	0	0	0	0	0
AC010201.1	0	0	0.414146	0.754181	0	0	0	0.546956	0	0	0	0	0	0	0	0	0
AC010201.2	0	0	0.414146	0.377091	0	0.413851	0	0.0273478	0	0	0	0	0	0	0	0	0
AC010201.3	0	0	0	0	0	0	0	0.0273478	0	0	0	0	0	0	0	0	0
AC010203.1	0	0	0	0	0	0.310388	0	0	0	0	0	0	0	0	0	0	0
AC010203.2	0	0	0	0	0	0	0	0	0	0	0	0	0	0	0	0	0
AC010205.1	0	0	0	0	0	0	0	0	0	0	0	0	0	0	0	0	0
AC010207.1	0	0	0	0.0471363	0	0	0	0	0	0	0	0	0	0	0	0	0
AC010210.1	0	0	0	0	0.364367	0	0	0	0	0	0	0	0	0	0	0.653131	0
AC010226.1	0	0.0936225	0.724756	0	0.364367	0.103463	0	0	1.17599	0	0	0.197223	0	0	0	0	0
AC010240.1	0	0	0	0.0471363	0	0	0	0	0	0	0	0.394446	0	0	0	0	0
AC010240.2	0	0.0936225	0.103537	0	0	0	0	0.136739	0	0	0	0	0	0	0	0	0
AC010240.3	0	0	0	0	0	0	0	0.164087	0	0	0	0	0	0	0	0	0
AC010245.1	0	0	0	0	0	0.103463	0	0	0	0	0	0	0	0	0	0	0
AC010245.2	0	0.0936225	0	0	0	0.103463	0	0.410217	0.130666	0	0	0	0	0	0	0	0
AC010247.1	0	0	0	0	0	0.206926	0	0.328173	0	0	0	0	0	0	0	0.653131	0
AC010247.2	0	0.0936225	0	0	0	0	0	0	0	0	0	0	0	0	0	0	0
AC010255.1	0	0	0	0	0	0	0	0	0.130666	0	0	0	0	0	0	0	0
AC010261.2	0	0	0	0	0	0	0	0	0	0	0	0	0	0	0	0	0
AC010271.2	0	0	0.31061	0	0	0	0	0.0820433	0	0	0	0	0	0	0	0	0
AC010271.3	0	0	0	0	0	0	0	0.0273478	0	0	0	0	0	0	0	0	0
AC010273.2	0	0.0936225	0.517683	0	0	0.206926	0	0	0	0	0	0	0	0	0	0	0
AC010273.3	0	0.0936225	0.207073	3.15813	0	0.103463	0	0.218782	0.261332	0	0	0.59167	0	0	0	0	0
AC010280.1	0	0	0	0	0	0	0	0	0.130666	0	0	0	0	0	0	0	0
AC010280.2	0	0	0	0	0	0	0	0	0	0	0	0	0	0	0	0	0
AC010300.1	0	0	0	0.188545	0	0	0	0.109391	0	0	0	0	0	0	0	0	0
AC010301.1	0	0.0936225	0.31061	0.235682	0	0	0	0	0	0	0	0.788893	0	0	0	0.653131	0
AC010307.1	0	0	0.103537	0	0	0	0	0	0	0	0	0	0	0	0	0	0
AC010307.3	0	0	0	0	0	0	0	0	0	0	0	0	0	0	0	0	0
AC010307.4	0	0	0	0	0	0.206926	0	0	0.130666	0	0	0	0	0	0	0	0
AC010319.1	0	0	0	0	0	0	0	0	0	0	0	0	0	0	0	0	0
AC010319.3	0	0	0.207073	0	0	0.310388	0	0.300826	0	2.247	0	0.59167	0	0	0	0.653131	2.83437
AC010319.4	0	0	0	0.141409	0	0	0	0.328173	0.522663	0	0	0	0	0	0	0	0
AC010319.5	0	0	0	0	0	0	0	0	0	0	0	0	0	0	0	0	0
AC010320.1	0	0	0	0	0	0	0	0	0	0	0	0	0	0	0	0	0
AC010320.2	0	0	0	0	0	0	0	0.0273478	0	0	0	0	0	0	0	0	0
AC010320.3	0	0	0	0	0	0	0	0	0	0	0	0	0	0	0	0	0
AC010320.4	0	0	0	0	0	0	0	0	0	0	0	0	0	0	0	0	0
AC010323.1	0	0.37449	0.414146	0.141409	0.364367	0.103463	0	0.109391	0	0	0	0	0	0	0	0	0
AC010323.2	0	0	0.103537	0.141409	0	0	0	0.0820433	0	0	0	0.394446	0	0	0	0	0
AC010325.1	0	0	0.103537	0.141409	0	0	0	0	0	0	0	0	0	0	0	0	0
AC010325.2	0	0	0	0	0	0	0	0.0820433	0	0	0	0	0	0	0	0	0
AC010326.1	0	0.0936225	0	0.141409	0	0	0	0.0820433	0	0	0	0.394446	0	0	0	0	0
AC010326.3	0	0	0	0.0942727	0	0	0	0.355521	0.130666	0	0	0.197223	0	0	0	0	0
AC010326.4	3.68844	0.187245	0.207073	1.31982	0.364367	1.65541	0	2.87152	0	0	0	0.394446	0	5.53096	14.0945	2.61252	0
AC010327.3	0	0	0	0	0	0	0	0	0	0	0	0	0	0	0	0	0
AC010327.4	0	0	0	0	0	0	0	0.0546956	0	0	0	0	0	0	0	0	0
AC010327.6	0	0	0	0	0	0	0	0.109391	0	0	0	0	0	0	0	0	0
AC010327.7	0	0.0936225	0	0.0471363	0	0.206926	0	0	0.130666	0	0	0	0	0	0	0.653131	0
AC010327.8	0	0	0	0	0	0	0	0.24613	0	0	0	0	0	0	0	0	0
AC010328.1	0	0	0	0	0	0	0	0	0	0	0	0	0	0	0	0.653131	0
AC010328.2	0	0	0	0.0471363	0	0	0	0.0546956	0	0	0	0	0	0	0	0.653131	0
AC010329.1	0	0	1.65659	0.5185	0.728733	0	0	0.136739	0	0	0	0	0	0	0	1.30626	0
AC010331.1	0	0.280867	0.31061	0.235682	0	0.310388	0	0.711042	0.261332	0	0	0.197223	0	0	14.0945	2.61252	0
AC010332.1	0	0.0936225	0	0.0471363	0	0	0	0	0	0	0	0.197223	0	0	0	0	0
AC010332.3	0	0	0	0	0	0	0	0.929825	0	0	0	0	0	0	0	0	0
AC010333.1	0	0	0	0	0	0	0	0	0	0	0	0.197223	0	0	0	0	0
AC010335.3	0	0	0	0.141409	0	0.517314	0	0.711042	0	2.247	0	0	0	0	0	0	0
AC010336.1	0	0.0936225	0	0.235682	0	0.206926	0	0.546956	0	0	0	0	0	0	0	0	0
AC010336.2	0	0	0.31061	0	0	0	0	0	0	0	0	0	0	0	0	0	0
AC010336.3	0	0	0	0	0	0	0	0	0	0	0	0	0	0	0	0	0
AC010336.4	0	0	0	0.0471363	0	0	0	0	0	0	0	0	0	0	0	0	0
AC010336.5	0	0	0.207073	0	0	0	0	0	0	0	0	0	0	0	0	0	0
AC010336.6	0	0	0.103537	0	0	0	0	0	0	0	0	0	0	0	0	0	0
AC010336.7	0	0	0	0.0471363	0	0	0	0.218782	0	0	0	0.197223	0	0	0	0.653131	0
AC010342.1	0	0	0	0	0	0	0	0	0	0	0	0	0	0	0	0	0
AC010343.1	4.91792	4.49388	11.8032	5.98631	3.2793	2.37964	0	1.94169	1.82932	4.494	11.0421	12.2278	10.6288	5.53096	0	3.26566	19.8406
AC010343.3	0	0	0	0	0	0	0	0	0	0	0	0	0	0	0	0	0
AC010359.2	0	0	0.414146	0	0	0.206926	0	0.0546956	0	0	0	0	0	0	0	0	0
AC010359.3	1.22948	0.37449	0	0.424227	1.45747	0.827703	0	0.820433	0	0	0	0.788893	0	0	0	0	0
AC010368.1	0	0	0	0	0	0	0	0	0	0	0	0	0	0	0	0.653131	0
AC010374.2	0	0	0	0	0	0	0	0	0	0	0	0	0	0	0	0	0
AC010378.1	0	0	0	0	0	0	0	0	0.261332	0	0	0	0	0	0	0	0
AC010395.1	0	0	0	0	0	0	0	0	0	0	0	0	0	0	0	0	0
AC010401.1	0	0.0936225	0	0	0	0	0	0.164087	0.130666	0	0	0.197223	0	0	0	0	0
AC010409.1	0	0	0	0.0471363	0	0	0	0.0273478	0	0	0	0.394446	0	0	0	0	0
AC010409.2	0	0	0	0	0	0	0	0.0273478	0	0	0	0.197223	0	0	0	0	0
AC010422.1	0	0.0936225	0	0	0	0	0	0.0273478	0	0	0	0	0	0	0	0	0
AC010422.2	0	0.0936225	0	0.282818	0	0.413851	0	0.136739	0	0	0	0.197223	0	0	0	0	0
AC010422.3	0	0.655357	0.828293	0.471363	0.364367	0.103463	0	0.191434	0.130666	0	0	0.197223	0	0	0	0	2.83437
AC010422.8	0	1.12347	1.1389	0.989863	0.364367	0.206926	0	1.14861	0.261332	0	0	1.38056	0	5.53096	0	0	0
AC010424.1	0	0	0	0	0	0	0	0	0	0	0	0	0	0	0	0	0
AC010424.2	0	0	0	0	0	0	0	0.109391	0	0	0	0	0	0	0	1.30626	0
AC010435.1	0	0.187245	0	0.141409	0	0	0	0.109391	0	0	0	0	0	0	0	0	0
AC010442.1	0	0	0	0.0942727	0	0	0	0.355521	0	0	0	0.197223	0	0	0	0	0
AC010442.2	0	0	0	0	0	0	0	0	0	0	0	0	0	0	0	0	0
AC010457.1	0	0	0	0	0	0	0	0.0546956	0.130666	0	0	0	0	0	0	0	0
AC010460.3	0	0	0	0	0	0	0	0.0273478	0	0	0	0	0	0	0	0	0
AC010469.1	0	0.280867	0.62122	0.612772	0.364367	0	0	0.0820433	0.130666	0	0	0	0	0	0	0.653131	0
AC010469.2	0	0.0936225	0.103537	0.0471363	0	0.206926	0	0.0273478	0.130666	0	0	0.394446	0	0	0	0.653131	0
AC010476.1	0	0	0.103537	0	0	0	0	0	0	0	0	0	0	0	0	0	0
AC010476.2	0	0	0	0	0	0	0	0	0	0	0	0	0	0	0	0	0
AC010478.1	0	0	0	0.0471363	0	0.103463	0	0	0.130666	0	11.0421	0	0	0	0	0	0
AC010487.1	0	0	0	0.141409	0	0	0	0	0	0	0	0	0	0	0	0	0
AC010491.1	0	0	0.103537	0.0942727	1.45747	0.206926	0	0.382869	0	0	0	0	0	0	0	0	0
AC010491.2	0	0	0	0	0	0.206926	0	0.0546956	0	0	0	0	0	0	0	0	0
AC010503.4	0	0	0	0	0	0	0	0	0	0	0	0	0	0	0	0	0
AC010503.5	0	0	0.103537	0.188545	0	0	0	0.0820433	0	0	0	0	0	0	0	0.653131	0
AC010504.1	1.22948	0.0936225	0	0.141409	0	0	0	0.0273478	0	0	0	0	0	0	0	0	0
AC010519.1	0	0.37449	0.103537	0	0	0.206926	0	0.0546956	0	0	0	0.59167	0	0	0	0	0
AC010522.1	0	0	0	0	0	0	0	0	0	0	0	0	0	0	0	0	0
AC010524.1	0	1.02985	0.414146	1.27268	0.364367	1.34502	0	2.78947	0.130666	0	0	0	0	0	0	1.30626	0
AC010530.1	0	0.0936225	0	0.188545	0	0	0	0.24613	0.130666	0	0	0	0	0	0	0	0
AC010531.3	0	0	0	0	0	0	0	0	0	0	0	0	0	0	0	0	0
AC010531.5	0	0	0	0	0	0	0	0.0273478	0	0	0	0	0	0	0	0	0
AC010531.6	0	0	0.103537	0.188545	0	0.206926	0	0.0820433	1.04533	0	0	0.197223	0	0	0	0	0
AC010533.1	0	0	0	0.282818	0	0	0	0.574303	0	0	0	0	0	0	0	0	0
AC010536.1	0	0	0	0.0471363	0	0	0	0	0	0	0	0	0	0	0	0	0
AC010538.1	0	0	0	0.141409	0	0.206926	0	0	0	0	0	0	0	0	0	0	0
AC010542.1	0	0	0	0	0	0	0	0	0	0	0	0	0	0	0	0	0
AC010542.2	0	0.187245	0	0.942727	0	0.413851	0	0.546956	0.130666	0	0	0	0	0	0	0.653131	0
AC010542.4	0	0	0.103537	0	0	0	0	0.136739	0	0	0	0.394446	0	0	0	0	0
AC010542.5	0	0.0936225	0	0.0942727	0	0.103463	0	0	0	0	0	0	0	0	0	0	0
AC010547.1	0	0	0.31061	0.0471363	0	0	0	0	0	0	0	0.197223	10.6288	0	0	0	0
AC010547.3	0	0	0	0	0	0	0	0	0	0	0	0	0	0	0	0	0
AC010547.6	0	0	0	0.0471363	0	0	0	0	0	0	0	0.197223	0	0	0	0	0
AC010595.1	0	0	0	0	0	0	0	0	0.130666	0	0	0	0	0	0	0	0
AC010608.2	0	0	0.517683	0	0	0	0	0	0	0	0	0	0	0	0	0	0
AC010608.3	0	0	0	0	0	0	0	0	0.130666	0	0	0	0	0	0	0	0
AC010615.1	0	0.0936225	0.103537	0.329954	0.364367	0	0	0.0820433	0	0	0	0	0	0	0	0	0
AC010615.2	0	0.0936225	1.34598	1.17841	0.728733	0.517314	0	0.0273478	1.30666	0	0	0.59167	0	0	0	0.653131	0
AC010615.3	0	0	0	0	0	0	0	0	0	0	0	0	0	0	0	0	0
AC010618.1	0	0	0.103537	0.0942727	0	0.206926	0	0.136739	0	0	0	0.197223	0	0	0	0	0
AC010618.2	0	0	0.103537	0	0	0	0	0	0	0	0	0	0	0	0	0	0
AC010618.3	0	0.468112	0.103537	0.754181	0	0.310388	0	1.66821	0.391998	2.247	0	0.197223	0	5.53096	0	1.30626	0
AC010623.1	0	0	0	0	0	0	0	0.574303	0	0	0	0	0	0	0	0	0
AC010624.1	0	0.187245	0	0.377091	0	0	0	0	0	0	0	0	0	0	0	0	0
AC010624.2	0	0.0936225	0	0	0	0	0	0	0	0	0	0.394446	0	0	0	0.653131	0
AC010624.3	0	0	0	0	0	0	0	0	0	0	0	0	0	0	0	0	0
AC010624.5	0	1.31071	0.828293	0.801318	6.92297	5.38007	0	2.62539	0.914661	11.235	0	3.74724	0	11.0619	0	27.4315	22.675
AC010627.1	0	0	0.207073	0	0	0	0	0	0	0	0	0	0	0	0	0	0
AC010631.1	0	0	0	0	0	0	0	0.0273478	0	0	0	0	0	0	0	0	0
AC010632.1	0	0	0	0.0942727	0	0	0	0	0	0	0	0	0	0	0	0	0
AC010632.2	0	0	0	0.282818	0.364367	0	0	0.0273478	0	0	0	0	0	0	0	0	0
AC010641.2	0	0	0.103537	0	0	0	0	0	0	0	0	0	0	0	0	0	0
AC010642.2	23.3601	6.08546	10.5607	9.75722	6.92297	8.79434	0	11.4587	12.2826	6.741	33.1263	6.11392	0	16.5929	56.3781	7.83757	11.3375
AC010643.1	0	0.187245	0	0.235682	0	0.103463	0	0	0	0	0	0.197223	0	0	0	0	0
AC010649.1	0	0	0	0.0942727	0.728733	0	0	0.136739	0	0	0	0	0	0	0	0	0
AC010653.1	0	0	0	0	0	0	0	0	0	0	0	0	0	0	0	0	0
AC010653.3	0	0	0	0	0	0	0	0	0	0	0	1.97223	0	0	0	0.653131	0
AC010654.1	0	0.280867	0	0.141409	0	0.310388	0	0.0546956	0.261332	0	0	0	0	0	0	0	0
AC010655.1	0	0.0936225	0.207073	0	0	0	0	0	0	0	0	0.197223	0	0	0	0	0
AC010655.2	0	0	0	0	0	0	0	0	0.130666	0	0	0	0	0	0	0	0
AC010677.1	0	0.280867	0.62122	0.424227	0.728733	0.206926	0	0.191434	0.130666	0	11.0421	1.18334	0	0	0	0	0
AC010680.1	0	0	0	0	0	0.310388	0	0	0	0	0	0	0	0	0	0	0
AC010680.2	0	0	0	0.0471363	0	0.310388	0	0.437565	0	0	0	0	0	0	0	0	0
AC010680.3	0	0.0936225	0	0	0	0.517314	0	0.191434	0	0	0	0	0	0	0	0	0
AC010680.4	0	0	0	0.0471363	0	0	0	0	0	0	0	0	0	0	0	0	0
AC010680.5	0	0	0	0	0	0.103463	0	0	0	0	0	0	0	0	0	0	0
AC010683.1	0	0.37449	0.931829	0.282818	1.0931	0.206926	0	0.164087	0	0	0	1.57779	0	0	0	0	0
AC010719.1	0	0.37449	0.724756	0.565636	0	0	0	0.273478	0	0	0	0	0	0	0	0	0
AC010727.1	0	0	0	0	0.364367	0	0	0	0	0	0	0	0	0	0	0	0
AC010729.2	0	0	0	0	0	0	0	0.0273478	0	0	0	0	0	0	0	0	0
AC010735.2	0	0.74898	0	0.377091	0	0.310388	0	0.73839	0	0	0	0	0	0	0	0	0
AC010754.1	0	0	0	0	0	0.206926	0	0	0	0	0	0	0	0	0	0	0
AC010761.1	0	0	0	0.141409	0	0	0	0.164087	0	0	0	0	0	0	0	0	0
AC010761.3	0	0	0	0	0	0	0	0	0	0	0	0	0	0	0	0	0
AC010761.5	0	0	0	0	0	0	0	0	0	0	0	0	0	0	0	0	0
AC010768.2	0	0	0	0	0	0	0	0.191434	0	0	0	0	0	0	0	0	0
AC010768.3	0	0	0.103537	0	0	0	0	0	0	0	0	0	0	0	0	0	0
AC010776.2	0	0	0	0	0	0	0	0	0	0	0	0	0	0	0	0	0
AC010809.1	0	0	0.103537	0.0471363	0	0	0	0	0	0	0	0	0	0	0	0	0
AC010809.2	0	0	0.103537	0.235682	0	0	0	0.109391	0	0	0	0	0	0	0	0	0
AC010809.3	0	0	0	0.0471363	0	0	0	0	0	0	0	0	0	0	0	0	0
AC010834.2	0	0	0	0	0	0	0	0	0.130666	0	0	0	0	0	0	0	0
AC010834.3	0	0.0936225	0	0	0	0	0	0.0820433	0	0	0	0	0	0	0	0	0
AC010864.1	0	0	0.414146	0.329954	0	0	0	0.136739	0	0	0	0	0	0	0	0	0
AC010867.1	0	0	0	0.0471363	0	0	0	0	0	0	0	0	0	0	0	0	0
AC010878.1	0	0	0.103537	0	0	0	0	0.0273478	0	0	0	0	0	0	0	0	0
AC010883.1	0	0	0	0.0942727	0	0	0	0.0546956	0.261332	0	11.0421	0	0	0	0	0	0
AC010883.3	0	0	0	0.0942727	0	0	0	0.0273478	0	0	0	0.59167	0	0	0	0	0
AC010886.1	0	0	0	0	0	0	0	0	0	0	0	0	0	0	0	0	0
AC010894.1	0	0.187245	0.207073	0.141409	1.0931	0	0	0.109391	0	0	0	0	0	0	0	0	0
AC010894.2	0	0	0	0	0	0	0	0	0	0	0	0	0	0	0	0	0
AC010894.4	0	0	0	0	0	0	0	0.164087	0	0	0	0	0	0	0	0	0
AC010896.1	0	0	0.207073	0.188545	0	0	0	0.164087	0.130666	0	0	0	0	0	0	0	0
AC010904.2	0	0.0936225	0	0	0	0.310388	0	0.24613	0.130666	0	0	0	0	0	0	0	0
AC010913.1	0	0	0.207073	0.0942727	0	0.310388	0	0.218782	0.130666	0	0	0.197223	0	0	0	0.653131	0
AC010931.1	0	0	0	0	0	0	0	0	0	0	0	0	0	0	0	0.653131	0
AC010931.2	0	0	0	0	0	0	0	0	0	0	0	0	0	0	0	0	0
AC010947.1	0	0.0936225	0	0	0	0	0	0	0	0	0	0	0	0	0	0	0
AC010967.1	0	0	0.31061	0.188545	0	0	0	0	0	0	0	0	0	0	0	0	0
AC010967.3	0	0	0	0	0	0	0	0.0546956	0	0	0	0	0	0	0	0	0
AC010969.1	0	0	0	0	0	0.103463	0	0	0	0	0	0	0	0	0	0	0
AC010969.2	1.22948	1.12347	0.724756	0.707045	0	0.72424	0	0.601651	0.130666	0	0	0.394446	0	5.53096	0	0	0
AC010970.1	0	0	0	0	0	0	0	0	0	0	0	0	0	0	0	0.653131	0
AC010973.2	0	0	0	0	0	0	0	0.0273478	0	0	0	0.394446	0	0	0	0	0
AC010974.1	0	0	0	0	0	0	0	0	0	0	0	0	0	0	0	0	0
AC010976.1	0	0.0936225	0	0.0942727	0	0.206926	0	0	0	0	0	0	0	0	0	0	0
AC010978.1	0	0.0936225	0	0.0471363	0	0.103463	0	0	0	0	0	0	0	0	0	0	0
AC010996.1	0	0.187245	0	0.188545	0	0	0	0	0	0	0	0.59167	0	0	0	0	0
AC010997.4	0	0	0	0	0	0	0	0.0273478	0	0	0	0	0	0	0	0	0
AC010997.5	0	0	0.103537	0.377091	0	0	0	0.382869	0	0	0	0	0	0	0	0.653131	0
AC010997.6	0	0.187245	0	0.0471363	0.728733	1.34502	0	0.929825	0.130666	0	0	0	0	0	0	0	0
AC010998.2	0	0	0.103537	0.0471363	0	0	0	0.0546956	0	0	0	0	0	0	0	0	0
AC010998.3	0	0	0	0	0	0	0	0	0.130666	0	0	0	0	0	0	0	0
AC010999.2	0	0	0	0	0	0	0	0.0273478	0	0	0	0	0	0	0	0	0
AC011005.1	0	0	0	0	0.364367	0	0	0	0	0	0	0	0	0	0	0	0
AC011005.3	0	0	0	0	0	0	0	0.0273478	0	0	0	0	0	0	0	0	0
AC011008.1	0	0	0	0.0471363	0	0	0	0	0.130666	0	0	0	0	0	0	0	0
AC011037.1	0	0	0	0.141409	0	0	0	0	0	0	0	0	0	0	0	0	0
AC011092.2	0	0.0936225	0	1.037	0	0	0	1.72291	0	0	0	0	0	0	0	0	0
AC011139.1	0	0	0	0.0471363	0	0	0	0	0	0	0	0	0	0	0	0	0
AC011195.1	0	0	0.103537	0.0471363	0	0	0	0	0	0	0	0.197223	0	0	0	0	0
AC011195.2	0	0	0	0	0	0	0	0	0	0	0	0	0	0	0	0	0
AC011225.1	0	0	0	0	0	0	0	0	0	0	0	0	0	0	0	0	0
AC011239.2	0	0	0	0	0	0	0	0	0	0	0	0	0	0	0	0	0
AC011242.1	0	0	0.207073	0.5185	0	0.103463	0	0.191434	0	0	0	0	0	0	0	0	0
AC011246.1	2.45896	0	0.207073	0.0942727	0.728733	0	0	0.273478	0	0	0	0	0	0	0	0	2.83437
AC011270.1	0	0	0	0	0	0	0	0	0.130666	0	0	0	0	0	0	0	0
AC011284.1	0	0	0	0	0	0.206926	0	0	0	0	0	0	0	0	0	0	0
AC011287.1	0	0	0	0	0	0	0	0	0	0	0	0	0	0	0	0.653131	0
AC011287.2	0	0	0	0	0	0	0	0	0	0	0	0	0	0	0	0	0
AC011290.1	0	0	0	0	0	0	0	0	0	0	0	0	0	0	0	0	0
AC011290.2	0	0.280867	0	0	0	0.206926	0	0.109391	0	0	0	0	0	0	0	0	0
AC011317.1	0	0.187245	0	0	0	0	0	0	0.130666	0	0	0	0	0	0	0	0
AC011330.2	0	0	0	0	0	0	0	0	0	0	0	0	0	0	0	0	0
AC011337.1	0	0	0	0	0	0	0	0.0546956	0	0	0	0	0	0	0	0	0
AC011346.1	0	0	0	0.282818	0	0.103463	0	0.136739	0.130666	0	0	0	0	0	0	0.653131	0
AC011352.1	0	0	0	0.188545	0	0	0	0	0	0	0	0	0	0	0	0	0
AC011365.1	0	0	0	0	0	0	0	0	0	0	0	0	0	0	0	0	0
AC011370.1	0	0	0	0	0	0.103463	0	0	0	0	0	0	0	0	0	0	0
AC011374.1	0	0.187245	0	0	0	0	0	0	0	0	0	0	0	0	0	0.653131	0
AC011374.2	0	0.0936225	0	0.659909	0.364367	0	0	0.382869	0.261332	0	0	0	0	0	0	0	0
AC011375.1	0	0	0	0	0	0	0	0.0273478	0	0	0	0	0	0	0	0	0
AC011379.1	4.91792	0	0	0.0471363	0	0.206926	0	0.24613	0	0	0	0	0	0	0	0	0
AC011379.2	0	0.280867	0	0.0942727	0	0	0	0.328173	0.130666	0	0	0	0	0	0	0	0
AC011382.1	0	0.0936225	0	0	0	0	0	0	0	0	0	0	0	0	0	0	0
AC011388.1	0	0	0	0	0	0	0	0.0273478	0	0	0	0	0	0	0	0	0
AC011389.2	0	0	0	0	0	0.103463	0	0	0	0	0	0	0	0	0	0	0
AC011389.3	0	0	0.103537	0	0	0	0	0	0	0	0	0	0	0	0	0	0
AC011405.1	0	0	0	0	0.364367	0	0	0.24613	0.130666	0	0	0	0	0	0	0	0
AC011407.1	0	0	0.31061	0	0	0	0	0	0	0	0	0	0	0	0	0	0
AC011416.2	0	0	0.103537	0	0	0	0	0	0	0	0	0	0	0	0	0	0
AC011416.3	0	0	0	0	0	0	0	0	0	0	0	0	0	0	0	0	0
AC011416.4	0	0	0	0	0	0	0	0.437565	0	0	0	0	0	0	0	0	0
AC011443.1	0	0.187245	0.103537	0.235682	0.728733	0.103463	0	0.574303	0.653329	0	0	0	0	0	0	0	0
AC011444.1	0	0	0.207073	0.0942727	0.364367	0	0	0.0546956	0	0	0	0	0	0	0	0	0
AC011444.2	0	0	0	0	0	0	0	0.0273478	0	0	0	0	0	0	0	0	0
AC011444.4	1.22948	0	0.31061	0	0	0	0	0.0273478	0	0	0	0	0	0	0	0	0
AC011445.1	1.22948	0.37449	0.207073	0.141409	0	0.310388	0	0.0820433	0.261332	0	0	0.788893	0	11.0619	0	1.95939	0
AC011446.1	0	0.187245	0	0.188545	0	0.103463	0	0.136739	0	0	0	0	0	0	0	0	0
AC011446.2	0	0	0	0	0	0	0	0	0	0	0	0	0	0	0	0	0
AC011447.3	2.45896	0.561735	0.62122	1.93259	1.82183	0.72424	0	1.39474	1.17599	0	0	0.394446	0	0	0	0.653131	0
AC011447.6	0	0	0	0.0471363	0	0	0	0	0	0	0	0	0	0	0	0	0
AC011447.7	0	0	0	0.141409	0	0	0	0.0820433	0	0	0	0	0	0	0	0	0
AC011448.1	0	0	0	0	0	0	0	0.0820433	0	0	0	0	0	0	0	0	0
AC011450.1	0	0	0	0	0	0	0	0.109391	0	0	0	0	0	0	0	0	0
AC011451.2	0	0	0	0	0	0	0	0	0	0	0	0	0	0	0	0	0
AC011451.3	0	0.0936225	0	0	0	0	0	0	0	0	0	0	0	0	0	0	0
AC011452.3	0	0	0	0	0	0	0	0	0	0	0	0	0	0	14.0945	0	0
AC011453.1	0	0	0	0	0	0	0	0	0	0	0	0	0	0	0	0	0
AC011455.6	0	0	0.103537	0	0	0.310388	0	0	0	0	0	0	0	0	0	0	0
AC011458.1	0	0	0	0	0.364367	0	0	0	0	0	0	0	0	0	0	0	0
AC011458.2	0	0	0	0	0	0	0	0	0	0	0	0	0	0	0	0	0
AC011461.1	0	0	0	0	0	0	0	0	0	0	0	0	0	0	0	0	0
AC011462.1	0	0	0	0	0	0	0	0	0	0	0	0	0	0	0	0	0
AC011462.4	0	0.187245	0	0.0942727	0	0	0	0.164087	0	0	0	0	0	0	0	0	0
AC011462.5	0	0.280867	0.103537	0.329954	0.364367	0.310388	0	0.929825	0	0	0	0.394446	0	0	0	0	0
AC011466.1	0	0	0.103537	0.141409	0	0	0	0	0	0	0	0	0	0	0	0	0
AC011466.4	0	0	0	0.0471363	0	0.413851	0	0	0	0	0	0.197223	0	0	0	0	0
AC011467.1	0	0	0	0	0	0	0	0	0	0	0	0	0	0	0	0	0
AC011468.1	0	0.468112	0.207073	0.5185	0	0.310388	0	0.136739	0.130666	0	0	0.197223	0	0	0	0	0
AC011468.3	0	0	0	0	0	0	0	0	0.130666	0	0	0	0	0	0	0	0
AC011468.4	0	0	0	0.0471363	0	0	0	0	0.130666	0	0	0	0	0	0	0	0
AC011468.5	0	0.187245	0.103537	0.471363	0	0	0	0.136739	0	0	0	0	0	0	0	0	0
AC011471.2	0	0.0936225	0	0.0471363	0.364367	0.620777	0	0.24613	0	0	0	0	0	0	0	0	0
AC011472.1	0	0	0	0	0	0	0	0.0546956	0	0	0	0	0	0	0	0	0
AC011472.2	0	0	0	0	0	0.103463	0	0	0	0	0	0	0	0	0	0	0
AC011472.3	0	0.0936225	0.31061	0.141409	0	0	0	0.437565	0	0	0	0	0	0	0	0	0
AC011472.4	0	0.0936225	0.207073	0	0	0	0	0.136739	0	0	0	0	0	0	0	0	0
AC011472.5	0	0	0	0	0	0	0	0	0	0	0	0.197223	0	0	0	0	0
AC011473.2	0	0	0	0	0	0	0	0	0	0	0	0	0	0	0	0	0
AC011474.1	0	0	0	0	0	0	0	0	0.130666	0	0	0	0	0	0	0	0
AC011474.4	0	0	0	0	0	0	0	0.109391	0	0	0	0	0	0	0	0	0
AC011475.1	0	0	0	0	0	0	0	0	0	0	0	0	0	0	0	0	0
AC011476.1	0	0	0	0.141409	0	0	0	0	0	0	0	0.197223	0	0	0	0	0
AC011476.3	0	0	0	0	0	0	0	0	0	0	0	0	0	0	0	0	0
AC011477.1	0	0	0	0.141409	0.728733	0	0	0.464912	0	0	0	0	0	0	0	0	0
AC011477.2	0	0	0	0	0	0	0	0	0	0	0	0	0	0	0	0	0
AC011477.4	0	0	0.103537	0	0	0	0	0	0	0	0	0	0	0	0	0.653131	0
AC011479.1	0	0	0	0.0471363	0	0.103463	0	0	0	0	0	0	0	0	0	0	0
AC011479.2	0	0	0	0	0	0.103463	0	0	0	0	0	0	0	0	0	0	0
AC011479.4	0	0.0936225	0	0.0471363	0	0	17.364	0	0	0	0	0	0	0	0	0	0
AC011481.1	0	0	0	0.0942727	0	0.103463	0	0	0.130666	0	0	0	0	0	0	0	0
AC011481.2	0	0	0.414146	0.0942727	0	0	0	0.109391	0	0	0	0	0	0	0	0	0
AC011481.3	0	0	0	0	0	0	0	0	0	0	0	0	0	0	0	0	0
AC011483.1	0	0	0	0	0	0	0	0	0	0	0	0	0	0	0	0	0
AC011483.3	0	0	0	0	0	0	0	0	0	0	0	0.197223	0	0	0	0	0
AC011484.1	0	0.280867	0.103537	0.565636	0	0.413851	0	0.410217	0.653329	0	0	0.197223	0	0	0	0.653131	0
AC011487.1	0	0.187245	0	0	0	0	0	0	0	0	0	0	0	0	0	0	0
AC011487.3	0	0	0	0.0471363	0	0	0	0	0	0	0	0	0	0	0	0	0
AC011491.2	0	0	0	0	0	0	0	0	0	0	0	0	0	0	0	0	0
AC011491.3	0	0	0	0	0	0	0	0	0	0	0	0	0	0	0	0	0
AC011495.1	0	0.187245	1.55305	0.565636	0	0.310388	0	0.109391	0.391998	0	0	0.394446	0	0	0	0	0
AC011495.3	0	0	0	0	0	0	0	0	0	0	0	0	0	0	0	0	0
AC011497.2	0	0.187245	0.103537	0.329954	0	0	0	0.164087	0.130666	0	0	0	0	0	0	0	0
AC011498.1	0	0	0	0.141409	0	0.310388	0	0.109391	0.261332	0	0	0	0	0	0	0	0
AC011498.4	0	0	0	0.0471363	0.364367	0	0	0	0	0	0	0.394446	0	0	0	0	2.83437
AC011498.5	0	0	0	0.0471363	0	0	0	0	0	0	0	0.197223	0	0	0	0	0
AC011498.6	0	0	0	0.0942727	0.364367	0	0	0	0	0	0	0	0	0	0	0	0
AC011498.7	0	0.561735	0.62122	2.30968	0.728733	2.27618	0	2.05108	0	0	0	0.197223	0	0	0	0	0
AC011503.1	0	0	0	0	0	0	0	0	0.261332	0	0	0	0	0	0	0	0
AC011503.2	0	0	0	0	0	0	0	0	0	0	0	0.394446	0	0	0	0	0
AC011506.1	0	0	0	0.0942727	0	0	0	0.0273478	0.391998	0	0	0.197223	0	0	0	0	0
AC011509.1	0	0	0	0	0	0	0	0	0	0	0	0.197223	0	0	0	0	0
AC011509.2	0	0	0	0	0	0	0	0	0	0	0	0	0	0	0	0	0
AC011509.3	0	0	0	0	0	0	0	0	0	0	0	0.197223	0	0	0	0	2.83437
AC011511.1	0	0.187245	0	0.188545	0	0.310388	0	0.218782	0.130666	4.494	0	0.197223	0	0	0	0	0
AC011511.2	0	0.0936225	0	0	0	0	0	0.0546956	0	0	0	0	0	0	0	0	0
AC011511.5	0	0	0	0	0.728733	0	0	0	0	0	0	0	0	5.53096	0	0.653131	0
AC011558.1	0	0	0	0	0.728733	0	0	0	0	0	0	0	0	0	0	0	0
AC011586.2	0	0.0936225	0	0.0471363	0	0.206926	0	0	0	0	0	0	0	0	0	0	0
AC011591.1	0	0	0	0	0	0	0	0	0	0	0	0	0	0	0	0	0
AC011591.2	0	0.280867	0	0.0942727	0	0.103463	0	0.273478	0	0	0	0	0	0	0	0	0
AC011592.1	0	0	0	0.235682	0	0.103463	0	0	0	0	0	0	0	0	0	0	0
AC011593.1	0	0	0.103537	0	0	0	0	0	0	0	0	0	0	0	0	0	0
AC011601.1	0	0	0	0	0	0	0	0.0273478	0	0	0	0	0	0	0	0	0
AC011603.2	0	0	0	0	0	0	0	0	0.130666	0	0	0	0	0	0	0	0
AC011603.3	0	0.37449	0.103537	0.329954	0	0.206926	0	0	0.130666	2.247	0	0.197223	0	0	0	0.653131	0
AC011604.1	0	0	0	0	0	0	0	0	0.130666	0	0	0	0	0	0	0	0
AC011611.1	0	0	0	0	0	0	0	0.0273478	0	0	0	0	0	0	0	0	0
AC011611.3	0	0	0	0	0	0	0	0.0820433	0	0	0	0	0	0	0	0	0
AC011611.4	0	0.0936225	0.207073	0.282818	0	1.65541	0	0.164087	0	0	0	0	0	0	0	0	0
AC011611.5	1.22948	0.187245	0.207073	0.848454	0	0.310388	0	1.06656	0.914661	0	0	0.59167	0	0	0	0	2.83437
AC011625.1	0	0	0	0	0	0	0	0.0820433	0	0	0	0	0	0	0	0	0
AC011632.1	0	0	0	0	0	0	0	0	0	0	0	0	0	0	0	0	0
AC011632.2	0	0	0	0	0.364367	0	0	0	0	0	0	0	0	0	0	0	0
AC011676.1	0	0	0	0	0	0	0	0	0	0	0	0	0	0	0	0	0
AC011676.2	0	0	0	0	0	0	0	0	0	0	0	0	0	0	0	0	0
AC011676.3	0	0	0	0	0	0	0	0	0	0	0	0	0	0	0	0	0
AC011676.5	0	0.187245	0.207073	0.235682	0	0	0	0.0820433	0.391998	0	0	0.197223	0	0	0	0	0
AC011716.1	0	0	0	0	0	0.103463	0	0	0	0	0	0	0	0	0	0	0
AC011726.1	0	0	0	0	0.364367	0	0	0.191434	0	0	0	0	0	0	0	0	0
AC011731.1	0	0	0	0	0	0.103463	0	0.0546956	0	0	0	0	0	0	0	0	0
AC011751.1	0	0	0	0	0	0	0	0	0	0	0	0	0	0	0	0	0
AC011752.1	0	0	0	0	0	0	0	0	0	0	0	0	0	0	0	0	0
AC011753.1	0	0.187245	0	0	0	0	0	0.0273478	0	0	0	0	0	0	0	0	0
AC011773.3	0	0	0	0	0	0	0	0	0.130666	0	0	0	0	0	0	0	0
AC011773.4	0	0	0	0.0471363	0	0	0	0	0	0	0	0	0	0	0	0	0
AC011815.1	0	0.37449	0.103537	0.942727	0	0	0	0.191434	0	0	0	0	0	0	0	0	0
AC011815.2	0	0.187245	0	1.64977	0.364367	1.03463	0	3.28173	0	0	0	0.197223	0	0	0	0	0
AC011816.1	0	0	0	0	0	0	0	0.0546956	0	0	0	0	0	0	0	0	0
AC011816.2	0	0	0	0.0471363	0	0	0	0	0.130666	0	0	0	0	0	0	0	0
AC011825.1	0	0.0936225	0.414146	0.0471363	0.364367	0	0	0	0.261332	0	0	0.197223	0	0	0	0.653131	2.83437
AC011825.2	0	0	0	0	0	0	0	0.0273478	0	0	0	0	0	0	0	0	0
AC011825.4	0	0	0.103537	0	0	0	0	0	0	0	0	0	0	0	0	0	0
AC011853.1	0	0	0	0	0	0	0	0	0	0	0	0	0	0	0	0	0
AC011890.1	0	0	0	0	0	0	0	0	0	0	0	0	0	0	0	0	0
AC011891.1	0	0	0	0	0	0	0	0	0	0	0	0	0	0	0	0	0
AC011891.3	0	0	0	0	0	0	0	0	0	0	0	0	0	0	0	0	0
AC011899.1	0	0	0	0	0	0	0	0	0	0	0	0	0	0	0	0	0
AC011912.1	0	0	0.103537	0	0	0.310388	0	0.0820433	0	0	0	0	0	0	0	0	0
AC011921.1	0	0.655357	0	0.141409	0.364367	0.103463	0	0.136739	0.130666	0	0	0	0	5.53096	0	0	0
AC011921.3	0	0.187245	0.207073	0.0942727	0	0.206926	0	0.0546956	0	0	0	0.394446	0	0	0	0	0
AC011933.1	0	0.187245	0.62122	0.235682	0.364367	0.103463	0	0.0273478	0.261332	0	0	0.59167	0	0	0	0	0
AC011933.3	0	0	0	0.0471363	0	0.103463	0	0	0	0	0	0	0	0	0	0	0
AC011939.1	0	0	0	0	0	0	0	0	0.130666	0	0	0	0	0	0	0	0
AC011939.2	0	0.0936225	0.103537	0.0942727	0	0	0	0.191434	0	0	0	0	0	0	0	0	0
AC011939.3	0	0	0	0	0	0	0	0.218782	0	0	0	0	0	0	0	0	0
AC011944.1	0	0	0	0	0	0	0	0	0	0	0	0.394446	0	0	0	3.26566	0
AC011944.2	0	0	0	0	0	0	0	0	0	0	0	0	0	0	0	0	0
AC011978.2	0	0.280867	0.103537	0.141409	0	0.103463	0	0.273478	0	0	0	0	0	0	0	1.30626	0
AC011979.1	1.22948	0.468112	2.38134	0.848454	0.728733	0.413851	0	0.410217	0.522663	0	0	0.59167	10.6288	0	14.0945	1.30626	2.83437
AC012020.1	0	0	0	0.424227	0	0.413851	0	0.0820433	0	0	0	0	0	0	0	0	0
AC012038.1	0	0.0936225	0	0	0	0	0	0.0546956	0	0	0	0	0	0	0	0	0
AC012038.2	0	0	0	0	0	0	0	0	0	0	0	0	0	0	0	0	0
AC012063.1	0	0.468112	0	0.754181	0	0.413851	0	0.656347	0.130666	0	0	0.197223	0	0	0	0	0
AC012065.2	0	0	0	0	0	0	0	0	0	0	0	0	0	0	0	0	0
AC012065.3	0	0	0	0	0	0.103463	0	0.218782	0	0	0	0	0	0	0	0	0
AC012066.1	0	0	0	0	0	0	0	0	0	0	0	0	0	0	0	0	0
AC012073.1	0	0	0	0.0942727	0	0	0	0.0546956	0.261332	0	0	0	0	0	0	0	0
AC012076.1	0	0	0	0	0	0	0	0	0	0	0	0.197223	0	0	0	0	0
AC012085.2	0	0	0	0.188545	0	0	0	0	0	0	0	0	0	0	0	0	0
AC012100.1	0	0	0.103537	0	0.364367	0	0	0	0	0	0	0	0	0	0	0	0
AC012101.1	0	0	0	0	0	0	0	0	0	0	0	0	0	0	0	0	0
AC012101.2	0	0.280867	0.103537	0	0	0	0	0	0	0	0	0	0	0	0	0	0
AC012119.2	0	0	0	0	0	0	0	0	0	0	0	0	0	0	0	0	0
AC012123.1	1.22948	0	0	0	0	0	0	0	0	0	0	0	0	0	0	0	0
AC012123.2	0	0	0	0	0	0	0	0	0	0	0	0	0	0	0	0	0
AC012146.1	7.37687	4.30663	1.24244	1.36695	0	2.06926	0	8.55986	2.61332	6.741	0	0.788893	0	0	0	5.22505	0
AC012146.2	0	0	0	0	0	0	0	0	0	0	0	0	0	0	0	0	0
AC012150.1	0	0	0	0	0	0	0	0	0.130666	0	0	0	0	0	0	0	0
AC012157.2	0	0.0936225	0	0.0942727	0	0	0	0.0273478	0	0	0	0	0	0	0	0	0
AC012158.1	0	0	0.207073	0.0471363	0	0.103463	0	0.0273478	0	0	0	0.197223	0	0	0	0	0
AC012158.2	0	0	0	0	0	0	0	0	0	0	0	0	0	0	0	0	0
AC012170.1	0	0	0	0	0	0	0	0	0	0	0	0.197223	0	0	0	0	0
AC012173.1	0	0	0	0	0.364367	0	0	0	0	0	0	0	0	0	0	0	0
AC012178.1	0	0	0	0.0471363	0	0	0	0.0546956	0	0	0	0	0	0	0	0	0
AC012181.1	0	0.187245	0.31061	0.188545	0	0.827703	0	0.410217	0.391998	0	0	0	0	0	0	0	0
AC012181.2	0	0	0	0	0	0.103463	0	0	0	0	0	0.986116	0	0	0	0	0
AC012183.1	0	0	0	0	0	0	0	0	0	0	0	0	0	0	0	0	0
AC012184.1	0	0	0	0	0	0.310388	0	0.164087	0	0	0	0	0	0	0	0	0
AC012184.3	0	0	0.103537	0.329954	0	0.310388	0	0.109391	0	0	0	0.394446	0	0	0	0	0
AC012186.2	0	0	0	0.0471363	0	0	0	0.0546956	0	0	0	0	0	0	0	0	2.83437
AC012186.3	0	0	0	0.0942727	0	0	0	0.109391	0.130666	0	0	0	0	0	0	0	0
AC012213.2	0	0	0	0	0	0	0	0	0	0	0	0	0	0	0	0	0
AC012213.3	0	0	0	0	0	0	0	0.0820433	0	0	0	0	0	0	0	0	0
AC012236.1	0	0	0.62122	0	0	0	0	0	0	0	0	0	0	0	0	0	0
AC012254.4	0	0.0936225	0	0	0	0	0	0	0	0	0	0	0	0	0	0	0
AC012291.2	0	0	0	0	0	0	0	0	0	0	0	0	0	0	0	0	0
AC012291.3	0	0	0	0.235682	0	0.206926	0	0	0.391998	0	0	0	0	0	0	0.653131	0
AC012306.1	0	0	0	0	0	0	0	0	0	0	0	0	0	0	0	0	0
AC012306.2	1.22948	0.280867	0.207073	0.329954	0.728733	0.206926	0	0.683695	0.130666	0	0	0	0	0	0	0	0
AC012306.3	0	0.0936225	0.103537	0	0	0	0	0.328173	0	0	0	0	0	0	0	0	0
AC012309.1	0	0	0	0.0471363	0	0	0	0	0	0	0	0	0	0	0	0	0
AC012313.1	0	0	0.207073	0.235682	0	0.206926	0	0.164087	0	0	0	0	0	0	0	0	0
AC012313.10	0	0.0936225	0	0	0	0	0	0.109391	0	0	0	0	0	0	0	0	0
AC012313.2	0	0.0936225	0	0	0	0	0	0.0273478	0	0	0	0	0	0	0	0	0
AC012313.3	0	0	0	0.0942727	0	0	0	0.164087	0	0	0	0	0	0	0	0	0
AC012313.5	0	0	0	0.0471363	0	0	0	0.355521	0.130666	0	0	0	0	0	0	0	0
AC012313.6	0	0	0.103537	0.0942727	0	0	0	0	0	0	0	0	0	0	0	0	0
AC012313.7	0	0	0	0.0942727	0	0	0	0	0	0	0	0	0	0	0	0	0
AC012313.8	0	0	0	0.0942727	0	0	0	0	0	0	0	0	0	0	0	0	0
AC012313.9	0	0	0	0.0471363	0	0	0	0.0273478	0	0	0	0	0	0	0	0	0
AC012317.2	0	0	0	0	0	0	0	0	0	0	0	0	0	0	0	0	0
AC012325.1	0	0	0	0	0	0	0	0.0273478	0	0	0	0	0	0	0	0	0
AC012349.1	0	0	0	0	0	0	0	0	0	0	0	0.197223	0	0	0	0.653131	0
AC012354.1	0	0.280867	1.55305	0.707045	0	0	0	0	0	0	0	0.394446	0	0	0	0	0
AC012354.9	0	0	0	0.0942727	0	0	0	0	0.130666	0	0	0.197223	0	0	0	0	0
AC012358.1	0	0	0	0	0	0	0	0	0	0	0	0	0	0	0	0	0
AC012358.3	2.45896	0.0936225	0.103537	0	0	0.103463	0	0	0	0	0	0.197223	0	0	0	0.653131	0
AC012360.1	0	0	0	0.0942727	0	0.206926	0	0	0	0	0	0	0	0	0	0	0
AC012360.2	0	0.0936225	0	0.329954	0	0	0	0	0.130666	0	0	0	0	0	0	0	0
AC012360.3	0	1.6852	0.62122	1.41409	0.728733	0.620777	0	1.85965	0.130666	0	0	0.197223	0	0	0	0	0
AC012363.1	0	0	0	0	0	0	0	0	0	0	0	0	0	0	0	0	0
AC012363.2	0	0	0.103537	0	0	0	0	0	0	0	0	0	0	0	0	0	0
AC012368.1	0	0.187245	0.207073	0	0	0	0	0.0273478	1.43732	0	0	0.197223	0	0	0	0	0
AC012370.1	0	0	0	0.0471363	0	0	0	0.164087	0	0	0	0	0	0	0	0	0
AC012370.2	0	0	0	0	0	0	0	0	0	0	0	0	0	0	0	0	0
AC012378.1	0	0	0	0	0	0	0	0	0	0	0	0	0	0	0	0	0
AC012378.2	0	0	0	0.0471363	0	0	0	0	0	0	0	0	0	0	0	0	0
AC012404.1	0	0	0	0.0471363	0	0	0	0.136739	0	0	0	0	0	0	0	0	0
AC012409.2	0	0.0936225	0	0	0	0	0	0	0	0	0	0	0	0	0	0	0
AC012409.3	0	0	0	0.0471363	0	0	0	0.273478	0	0	0	0	0	0	0	0	0
AC012409.5	0	0	0	0.0942727	0	0	0	0	0	0	0	0.394446	0	0	0	0	0
AC012433.1	0	0	0.103537	0	0	0	0	0	0	0	0	0	0	0	0	0	0
AC012433.2	0	0	0	0	0	0	0	0	0	0	0	0	0	0	0	0	0
AC012435.1	0	0	0	0	0	0	0	0	0	0	0	0	0	0	0	0	0
AC012435.2	0	0	0	0	0	0	0	0	0	0	0	0	0	0	0	0	0
AC012442.1	0	0	0	0	0	0	0	0	0	0	0	0	0	0	0	0	0
AC012442.2	0	0	0	0.0471363	0	0	0	0	0	0	0	0	0	0	0	0	0
AC012443.1	0	0.0936225	0.207073	0	0	0	0	0	0.130666	0	0	0.197223	0	0	0	0	0
AC012443.2	0	0	0	0	0	0	0	0.218782	0	0	0	0.197223	0	0	0	0	0
AC012447.1	0	0	0	0	0	0	0	0.136739	0	0	0	0	0	0	0	0	0
AC012459.1	0	0.37449	0.207073	0.329954	0	0.206926	0	0.601651	0	0	0	0	0	0	0	0	2.83437
AC012462.3	0	0	0	0	0	0	0	0	0	0	0	0	0	0	0	0	0
AC012464.2	0	0.655357	0	0.141409	0	0	0	0.191434	0	0	0	0	0	0	0	0.653131	0
AC012464.3	0	0	0	0.377091	0	0	0	0.191434	0	0	0	0	0	0	0	0	0
AC012467.1	0	0	0	0.282818	0	0	0	0	0	0	0	0	0	0	0	0	0
AC012467.2	0	0.468112	0.414146	0.942727	0	0.517314	0	1.47678	0	0	0	0.394446	0	0	14.0945	0.653131	0
AC012470.1	0	0	0	0	0	0	0	0	0.783995	0	0	0	0	0	0	0	0
AC012485.1	0	0	0	0	0	0	0	0	0	0	0	0	0	0	0	0	0
AC012485.2	2.45896	0	0	0	0	0	0	0	0	0	0	0	0	0	0	0	0
AC012485.3	0	0.187245	0	0	0.728733	0	0	0.546956	0	0	0	0.197223	0	0	0	1.95939	2.83437
AC012493.1	0	0	0	0	0	0	0	0	0	0	0	0	0	0	0	0	0
AC012494.2	0	0	0	0	0	0	0	0	0	0	0	0	0	0	0	0	0
AC012507.1	0	0	0	0	0	0	0	0	0	0	0	0.197223	0	0	0	0	0
AC012508.1	0	0	0	0	0	0	0	0	0	0	0	0	0	0	0	0	0
AC012510.1	0	0.74898	0.207073	0.5185	0	0.413851	0	0.847781	0.130666	2.247	0	0.197223	0	0	0	0	0
AC012511.1	0	0	0	0	0	0	0	0.0546956	0	0	0	0	0	0	0	0	0
AC012513.2	0	0.0936225	0	0	0	0	0	0	0	0	0	0	0	0	0	0	0
AC012513.3	0	0	0	0.235682	0	0	0	0.0273478	0	0	0	0.197223	0	0	0	0	0
AC012519.1	0	0.0936225	0.103537	0.0942727	0	0	0	0	0	0	0	0	0	0	0	0	0
AC012531.1	0	0	0	0	0	0	0	0.0273478	0	0	0	0	0	0	0	0	0
AC012533.1	0	0	0	0	0	0	0	0	0	0	0	0	0	0	0	0	0
AC012555.1	0	0.280867	0	0	0	0	0	0	0	0	0	0	0	0	0	0	0
AC012557.1	0	0	0	0	0	0	0	0.109391	0	0	0	0	0	0	0	0	0
AC012557.2	0	0	0.103537	0	0	0	0	0	0	0	0	0	0	0	0	0	0
AC012569.1	0	0	0	0	0	0	0	0	0	0	0	0	0	0	0	0	0
AC012588.1	0	0	0.103537	0.282818	0	0	0	0	0	0	0	0	0	0	0	0	0
AC012593.1	0	0	0	0	0	0	0	0	0	0	0	0	0	0	0	0	0
AC012613.2	0	0	0	0	0	0	0	0.0273478	0	0	0	0	0	0	0	0	0
AC012615.1	3.68844	0.280867	1.24244	0.801318	0	0.310388	0	0.437565	0.130666	0	0	0.394446	0	0	0	0	0
AC012615.2	0	0	0	0	0	0.103463	0	0	0	0	0	0	0	0	0	0	0
AC012615.6	0	0	0	0	0	0	0	0	0	0	0	0	0	0	0	0	0
AC012618.1	0	0.187245	1.34598	0.612772	0	0	0	0.24613	0.261332	0	0	3.3528	0	0	0	3.26566	2.83437
AC012618.2	0	0.187245	0.724756	0.0942727	0	0	0	0.0820433	0.130666	0	0	0.197223	0	0	0	0.653131	0
AC012618.3	0	0	0.207073	0.0471363	0	0.310388	0	0.136739	0.130666	0	0	0	0	0	0	0	0
AC012625.1	0	0	0	0.0471363	0	0	0	0	0	0	0	0	0	0	0	0	0
AC012629.2	0	0	0	0	0	0	0	0	0	0	0	0	0	0	0	0	0
AC012640.1	0	0	0.103537	0	0	0	0	0	0	0	0	0	0	0	0	0	0
[truncated: 32,939 more rows]

## Sheet: Figure 3B, 3C
gene_id	baseMean	log2FoldChange	lfcSE	stat	pvalue	padj	S_13	S_23	S_32	S_43	S_1	S_11	S_21	S_31	S_41
A1BG	0.349689	2.30601	4.05137	0.569192	0.569226		0	9.30814	0	0	0	0.351232	0	0	0.444044
A1BG-AS1	1.18868	-0.143898	1.0449	-0.137715	0.890465	0.981506	0.818269	0	1.11426	2.37665	1.04501	0.43904	0	0	0.777078
A1CF	0.000661139	0	8.59846	0	1		0	0	0	0	0	0	0	0	0
A2M	19.6969	-1.54322	0.448336	-3.44212	0.000577177	0.0390892	10.3102	13.9622	15.0425	16.6366	19.8551	29.2401	28.1821	14.5538	32.3042
A2M-AS1	0.077083	-2.34685	8.55156	-0.274436	0.78375		0.163654	0	0	0	0	0.175616	0	0	0.444044
A2ML1	0.127898	-2.9433	8.56054	-0.343821	0.730981		0	0	0	0	4.18002	0	0	0	0.111011
A2ML1-AS1	0.0014941	0	8.59969	0	1		0	0	0	0	0	0	0	0	0
A2MP1	0.00535604	0	8.58211	0	1		0	0	0	0	0	0	0	0	0
A4GALT	10.4996	0.249688	0.77769	0.321064	0.748162	0.959163	5.56423	37.2326	22.2853	14.2599	1.04501	7.02465	0.633305	0	1.9982
AAAS	1.91559	-0.0644357	0.867151	-0.0743074	0.940766	0.992062	2.45481	4.65407	2.22853	2.37665	4.18002	2.01959	0.633305	0	1.22112
AACS	2.80802	-1.19379	0.906059	-1.31757	0.187649	0.725409	2.29115	0	2.22853	2.37665	7.31504	1.84397	0.633305	14.5538	1.66517
AADAC	0.0341772	0	8.59376	0	1		0	0	0	0	0	0	0	0	0
AADACL2-AS1	0.0223472	-2.63865	8.57778	-0.307615	0.758376		0	0	0	0	0	0.0878081	0	0	0.444044
AADAT	0.71284	-0.877945	1.50634	-0.582833	0.560006		0.818269	4.65407	0	0	2.09001	2.72205	0	0	0.222022
AAGAB	1.58109	-0.0175939	0.948964	-0.0185401	0.985208	0.998166	3.43673	0	1.67139	0	9.40505	2.1952	0.633305	0	1.66517
AAK1	6.85028	0.459536	0.572384	0.802845	0.422064	0.859393	7.20077	9.30814	5.57131	7.12996	8.36004	3.2489	5.69975	0	6.66067
AAMDC	2.84877	-0.368055	1.13194	-0.325153	0.745066	0.958649	3.27308	0	1.67139	0	11.4951	9.7467	2.84987	0	12.6553
AAMP	5.74107	0.500464	0.574326	0.871392	0.38354	0.845609	6.87346	13.9622	6.12844	0	8.36004	8.95642	6.33305	0	1.9982
AANAT	0						0	0	0	0	0	0	0	0	0
AAR2	3.96374	-0.211478	0.652702	-0.324003	0.745935	0.958649	1.47288	0	1.67139	9.50661	1.04501	3.68794	2.84987	14.5538	2.22022
AARD	3.47067	-1.81214	1.098	-1.6504	0.0988608	0.596861	6.3825	0	0	0	5.22503	4.56602	20.2658	0	9.87999
AARS1	5.99389	1.19394	0.466014	2.56201	0.0104067	0.231727	9.00096	4.65407	9.47123	7.12996	1.04501	6.32218	2.21657	14.5538	5.43954
AARS2	1.58871	-1.61052	0.967713	-1.66426	0.0960607	0.590776	0.654615	0	3.34279	0	2.09001	2.63424	0	0	1.88719
AARSD1	0.505175	1.01417	2.23408	0.453952	0.649863		1.14558	0	1.11426	0	0	1.22931	0.949958	0	0.444044
AASDH	3.59939	-0.0412921	0.995393	-0.0414832	0.966911	0.995004	2.45481	0	1.67139	4.75331	1.04501	4.82944	4.74979	14.5538	5.66157
AASDHPPT	2.94993	0.304247	0.597208	0.509449	0.610438	0.927156	3.76404	0	3.34279	7.12996	3.13502	5.00506	2.53322	0	2.9973
AASS	2.58238	1.01599	0.839489	1.21025	0.226184	0.767172	1.96385	9.30814	1.67139	7.12996	1.04501	2.45863	0.949958	14.5538	0.9991
AATBC	0.149028	-0.857711	8.566	-0.10013	0.920241		0.163654	0	0	0	0	0.351232	0	0	0.111011
AATF	6.2553	0.105198	0.717259	0.146667	0.883395	0.979906	5.56423	4.65407	3.34279	7.12996	0	4.03917	4.11648	14.5538	4.55146
AATK	0.551093	-0.390227	1.90357	-0.204998	0.837574		1.96385	0	0.557131	0	0	0.614656	1.89992	0	0.555056
ABALON	0.00787346	0	8.58845	0	1		0	0	0	0	0	0	0	0	0
ABAT	0.674687	-1.80177	1.67517	-1.07558	0.282117		0.654615	0	1.67139	4.75331	0	1.93178	1.89992	0	0.777078
ABCA1	13.2625	1.8521	0.636319	2.91065	0.00360683	0.133956	4.90962	18.6163	12.814	16.6366	3.13502	2.37082	6.6497	29.1076	1.22112
ABCA10	0.233584	0.571936	4.09603	0.139632	0.888951		0.327308	0	0	0	0	0.0878081	0	0	0.222022
ABCA11P	0.082301	0.870387	8.55185	0.101778	0.918933		0.163654	0	0.557131	0	0	0.614656	0	0	0
ABCA12	0.156774	-2.06919	7.08518	-0.292045	0.770252		0	0	0	0	1.04501	0	0	0	0.666067
ABCA13	0.23367	-0.327739	8.5488	-0.0383374	0.969419		1.14558	0	0	0	0	4.56602	0	0	0
ABCA17P	0.495912	1.0522	2.74304	0.383588	0.701284		0.490962	0	0	0	1.04501	0	0.316653	0	0.222022
ABCA2	1.43632	-0.0996578	1.08265	-0.0920502	0.926658	0.988586	1.47288	0	0.557131	7.12996	1.04501	0.351232	0.316653	0	0.111011
ABCA3	0.843655	-0.0554267	1.53196	-0.0361803	0.971139		1.47288	0	0	0	1.04501	0.614656	0.633305	0	0.666067
ABCA4	0.125837	0.80472	8.55315	0.0940846	0.925042		0	0	1.11426	0	0	0	0.316653	0	0
ABCA5	1.86966	-1.3964	0.86302	-1.61804	0.105654	0.605017	0.981923	4.65407	0.557131	0	0	3.77575	2.53322	0	2.33123
ABCA6	0.377288	-0.802136	2.35416	-0.340732	0.733306		0.490962	0	1.11426	0	0	0.965889	0.633305	0	0.9991
ABCA7	3.56061	-1.12146	0.940043	-1.19298	0.232876	0.774284	4.58231	0	2.78566	2.37665	1.04501	1.31712	6.0164	0	12.7663
ABCA8	0.775671	0.286129	1.96226	0.145816	0.884067		0.163654	0	0	0	0	0.43904	0.633305	0	0.333033
ABCA9	0.387926	0.0145508	3.0917	0.00470641	0.996245		0.490962	0	0	0	0	0.614656	0.316653	0	0.222022
ABCA9-AS1	0.00857388	0	8.59768	0	1		0	0	0	0	0	0	0	0	0
ABCB1	0.0977126	-1.41232	8.56046	-0.164982	0.868958		0	0	0	0	0	0.43904	0	0	0.888089
ABCB10	0.904673	-1.07884	1.27389	-0.84688	0.397062		0.490962	0	1.11426	0	0	1.1415	2.21657	0	0.222022
ABCB11	0.0372916	-2.57425	8.59394	-0.299542	0.764527		0	0	0	0	0	0	0	0	0.111011
ABCB4	0.162004	-0.186509	6.90271	-0.0270197	0.978444		0	0	1.11426	0	0	0	0.633305	0	0.333033
ABCB5	0.0140251	-1.90659	8.58322	-0.222129	0.824213		0	0	0	0	0	0.175616	0	0	0
ABCB6	0.14271	0.796246	8.57154	0.0928941	0.925988		0	0	0	0	0	0.0878081	0	0	0
ABCB7	1.74271	0.492231	0.828801	0.593908	0.552574	0.909194	2.61846	0	0.557131	2.37665	0	4.65383	2.53322	0	2.22022
ABCB8	2.02263	-1.16178	1.16562	-0.996706	0.318907	0.812314	0	4.65407	2.22853	4.75331	1.04501	0.790273	0.316653	14.5538	0.222022
ABCB9	0.776916	-1.69199	1.58949	-1.06449	0.287108		0.490962	0	1.67139	2.37665	0	0.263424	0.316653	0	0.666067
ABCC1	3.21839	1.35626	1.10422	1.22826	0.219351	0.761661	0.327308	13.9622	2.22853	4.75331	0	1.1415	0.949958	0	0.111011
ABCC10	1.58263	-1.32081	1.14036	-1.15824	0.246765	0.785144	0.490962	0	0	2.37665	1.04501	0.526848	0.316653	0	0.333033
ABCC11	0.398209	-3.50294	4.7336	-0.740016	0.45929		0	0	0	0	0	0	1.26661	0	0.9991
ABCC12	0.0118177	0	8.58977	0	1		0	0	0	0	0	0	0	0	0
ABCC13	0.427725	-0.312	8.56361	-0.0364332	0.970937		0	0	0.557131	0	0	0	0	14.5538	0
ABCC2	0.173445	-0.704153	7.22568	-0.0974514	0.922368		0	0	0	0	0	0	0	0	0.111011
ABCC3	5.12174	0.384283	0.810331	0.47423	0.635336	0.932286	0.981923	4.65407	6.68558	7.12996	0	0.0878081	1.89992	14.5538	1.33213
ABCC4	0.847305	-3.9793	1.64709	-2.41595	0.0156942		0	0	0	0	3.13502	0.526848	0	0	0.9991
ABCC5	3.20604	-0.847427	0.9	-0.941585	0.346405	0.825447	1.47288	9.30814	1.11426	4.75331	3.13502	2.28301	7.28301	14.5538	1.22112
ABCC5-AS1	0.000747051	0	8.59912	0	1		0	0	0	0	0	0	0	0	0
ABCC6	0.327238	-1.7885	4.85786	-0.368167	0.712749		0.327308	0	0	0	0	0	0.633305	0	0.666067
ABCC6P1	0.00766739	-0.638379	8.5769	-0.0744301	0.940668		0	0	0	0	0	0	0	0	0.111011
ABCC6P2	0.00371226	-1.53178	8.58282	-0.17847	0.858354		0	0	0	0	0	0.0878081	0	0	0
ABCC8	0						0	0	0	0	0	0	0	0	0
ABCC9	0.393734	-0.829795	3.14025	-0.264245	0.791591		0.490962	0	0	0	5.22503	0.351232	1.26661	0	0.888089
ABCD1	1.2818	0.361686	1.31265	0.275539	0.782902	0.96467	0.654615	0	2.78566	0	0	0	0	0	0
ABCD1P2	0.018988	-0.514527	8.587	-0.0599193	0.95222		0	0	0.557131	0	0	0	0	0	0
ABCD2	0.0154032	0	8.58976	0	1		0	0	0	0	0	0	0	0	0
ABCD3	4.30298	-1.80712	0.8263	-2.187	0.0287426	0.371372	0.490962	4.65407	2.78566	7.12996	4.18002	5.18068	4.43314	0	0.9991
ABCD4	5.0632	0.75183	0.840619	0.894376	0.371121	0.837348	2.29115	9.30814	5.01418	4.75331	1.04501	6.84903	1.89992	0	4.55146
ABCE1	3.98707	-0.374456	0.728474	-0.514028	0.607232	0.92708	2.29115	4.65407	5.01418	2.37665	5.22503	3.95136	2.21657	14.5538	0.777078
ABCF1	25.5831	0.134291	0.626206	0.214452	0.830194	0.971504	58.0971	4.65407	28.4137	35.6498	10.4501	15.1908	12.3495	14.5538	43.8494
ABCF2	3.45003	0.0624785	0.790313	0.0790553	0.936989	0.992062	0.981923	0	4.45705	9.50661	0	2.72205	1.26661	0	0.333033
ABCF2-H2BE1	0.0417047	-0.742272	8.5826	-0.0864857	0.93108		0	0	0	0	0	0	0	0	0.111011
ABCF2P1	0.0147651	0	8.59443	0	1		0	0	0	0	0	0	0	0	0
ABCF3	2.06339	0.398766	0.880544	0.452863	0.650648	0.939308	1.63654	0	1.67139	0	0	1.40493	1.58326	0	0.333033
ABCG1	1.8422	-0.0658703	0.962652	-0.0684259	0.945447	0.992669	0.981923	0	2.22853	2.37665	2.09001	1.40493	1.89992	0	1.55416
ABCG2	0.015988	0	8.59679	0	1		0	0	0	0	0	0	0	0	0
ABCG4	0.00794909	-1.2297	8.58341	-0.143265	0.886081		0	0	0	0	0	0.0878081	0	0	0
ABCG5	0.0249711	-0.642998	8.57053	-0.0750243	0.940195		0	0	0	0	0	0.43904	0	0	0
ABCG8	0.0758412	-0.261505	8.55348	-0.0305729	0.97561		0.163654	0	0.557131	0	0	0.526848	0	0	0
ABHD1	0.112857	-1.71628	8.57385	-0.200176	0.841343		0	0	0	0	0	0.351232	0	0	0
ABHD10	1.84701	0.105202	0.834766	0.126026	0.899711	0.983542	1.47288	0	1.11426	2.37665	0	3.16109	0	0	1.11011
ABHD11	1.56917	-0.834249	0.964904	-0.864593	0.387262	0.847644	1.30923	0	6.68558	0	0	1.0537	1.58326	0	3.88539
ABHD11-AS1	0.359874	-1.53661	4.44527	-0.345674	0.729588		0	0	0	0	2.09001	0.0878081	0.316653	0	0.111011
ABHD12	3.74005	-0.196247	0.832711	-0.235673	0.813687	0.969182	2.94577	0	5.01418	4.75331	3.13502	3.86355	0.949958	29.1076	1.33213
ABHD12B	0.000661139	0	8.59846	0	1		0	0	0	0	0	0	0	0	0
ABHD13	1.64894	-0.136912	0.864055	-0.158453	0.8741	0.97824	0.818269	0	2.22853	4.75331	0	1.49274	0.949958	0	0.555056
ABHD14A	1.58074	-1.07623	0.97185	-1.1074	0.268119	0.801891	0.981923	4.65407	1.11426	4.75331	1.04501	0.965889	0.316653	0	2.77528
ABHD14A-ACY1	0.145057	0.110845	8.42609	0.013155	0.989504		0	0	0.557131	0	0	0.175616	0	0	0.111011
ABHD14B	3.52389	-0.300555	0.725318	-0.414377	0.678598	0.941139	4.90962	4.65407	4.45705	0	5.22503	7.99053	1.26661	0	2.88629
ABHD15	1.45294	-0.927221	1.07052	-0.866137	0.386415	0.847531	0.490962	0	2.78566	0	0	0.43904	0.316653	14.5538	0.444044
ABHD16A	1.1408	-0.43192	1.21948	-0.354185	0.7232	0.950295	0.327308	0	0.557131	9.50661	1.04501	0.526848	0	0	0.333033
ABHD17A	1.30437	-1.35733	1.38805	-0.977863	0.328142	0.815293	0.163654	0	3.34279	2.37665	0	0.263424	0	0	0.444044
ABHD17B	0.869531	-1.78067	1.36342	-1.30603	0.191542		0.490962	0	1.11426	0	4.18002	1.93178	0	0	1.33213
ABHD17C	3.03589	2.34909	0.905011	2.59564	0.00944136	0.219332	0.654615	0	9.47123	2.37665	0	0.526848	0.949958	0	0.222022
ABHD18	1.30765	-0.588691	1.01134	-0.582093	0.560504	0.911035	0.654615	0	3.34279	2.37665	0	0.790273	1.89992	0	0.555056
ABHD2	10.725	-0.147096	0.540742	-0.272027	0.785601	0.964797	4.41865	18.6163	13.3712	9.50661	5.22503	4.91725	8.23297	43.6613	4.55146
ABHD3	1.06131	-1.64377	1.31533	-1.24971	0.211406	0.751957	0.163654	0	2.78566	0	0	0.702465	1.58326	0	0.111011
ABHD4	3.44543	-0.133575	0.938697	-0.142298	0.886845	0.980781	0.654615	0	2.22853	7.12996	0	1.49274	0.316653	0	0.333033
ABHD5	5.92013	-0.0475308	0.726407	-0.0654328	0.947829	0.992669	5.40058	13.9622	7.24271	2.37665	9.40505	5.61972	2.53322	0	1.11011
ABHD6	1.6127	1.28242	1.04397	1.22841	0.219292	0.761661	0.490962	0	2.22853	0	0	0.702465	0.949958	0	0
ABHD8	0.619595	-0.77447	1.72557	-0.448819	0.653562		1.47288	0	3.34279	2.37665	0	0.351232	0.316653	0	0.111011
ABI1	7.01933	0.130329	0.509322	0.255887	0.798038	0.967017	5.23692	9.30814	3.89992	2.37665	15.6751	12.5566	11.3995	0	4.9955
ABI1P1	0.00675545	0	8.60484	0	1		0	0	0	0	0	0	0	0	0
ABI2	9.52267	0.43399	0.588757	0.73713	0.461044	0.87908	6.70981	18.6163	8.9141	16.6366	0	11.5907	4.43314	14.5538	3.21932
ABI3	0.119723	-1.11544	8.56549	-0.130225	0.896389		0.163654	0	0	0	0	0.175616	0	0	0.777078
ABI3BP	5.79048	0.165152	1.01045	0.163445	0.870168	0.977825	12.1104	0	1.11426	7.12996	12.5401	2.89767	1.26661	0	5.66157
ABITRAM	0.92731	-1.40193	1.17438	-1.19376	0.232572		0.818269	0	0	2.37665	0	3.16109	1.26661	0	0.888089
ABITRAMP1	0						0	0	0	0	0	0	0	0	0
ABL1	6.48381	0.468065	0.631402	0.74131	0.458505	0.878613	5.89154	4.65407	8.9141	14.2599	0	4.91725	2.84987	14.5538	1.66517
ABL2	8.23056	0.754793	0.904201	0.834763	0.403851	0.85409	8.18269	9.30814	3.34279	0	2.09001	4.56602	8.23297	0	4.32943
ABLIM1	4.50612	0.710589	0.819516	0.867084	0.385896	0.847276	7.52808	13.9622	0.557131	2.37665	18.8101	8.60519	3.48318	0	8.32583
ABLIM2	0.145874	-2.08855	7.3786	-0.283055	0.777135		0	0	0	0	1.04501	0.0878081	0	0	0.111011
ABLIM3	0.955251	-1.12392	1.28088	-0.877459	0.380237		0.327308	0	1.11426	2.37665	1.04501	0.175616	1.89992	0	1.11011
ABO	0.585682	-2.11557	3.44079	-0.61485	0.538654		0.818269	0	0	0	0	5.4441	0	0	1.11011
ABR	6.33448	0.753592	0.660842	1.14035	0.25414	0.791032	4.41865	4.65407	8.9141	2.37665	5.22503	2.28301	1.58326	14.5538	1.44314
ABRACL	5.98385	0.620462	0.795746	0.779724	0.435553	0.865819	2.78212	4.65407	5.01418	0	12.5401	15.103	12.0328	0	3.55236
ABRAXAS1	1.00985	-0.452684	1.17856	-0.384101	0.700904		0.818269	0	0	2.37665	0	1.49274	0.316653	0	0.444044
ABRAXAS2	1.76027	0.716417	0.979567	0.73136	0.464559	0.881012	1.63654	0	2.22853	2.37665	0	2.63424	0	14.5538	1.9982
ABT1	2.20606	1.28228	0.886829	1.44592	0.1482	0.672067	4.09135	9.30814	5.01418	0	0	3.95136	0.316653	0	0.555056
ABTB1	4.92043	1.91928	0.916359	2.09447	0.0362184	0.407902	1.96385	23.2703	11.6998	11.8833	1.04501	1.0537	0.316653	0	0
ABTB2	1.31274	-0.472685	1.11735	-0.423041	0.672265	0.939974	1.80019	0	0	0	1.04501	4.12698	4.43314	0	0.333033
AC000032.1	0.0029882	0	8.60064	0	1		0	0	0	0	0	0	0	0	0
AC000036.1	0						0	0	0	0	0	0	0	0	0
AC000050.1	0.0142218	0	8.59241	0	1		0	0	0	0	0	0	0	0	0
AC000061.1	0.000923158	0	8.59133	0	1		0	0	0	0	0	0	0	0	0
AC000065.1	0.00204579	0	8.59423	0	1		0	0	0	0	0	0	0	0	0
AC000065.2	0.00258165	-1.98159	8.59627	-0.230518	0.81769		0	0	0	0	0	0	0	0	0.111011
AC000068.1	0.0253375	-0.446436	8.56658	-0.0521137	0.958438		0	0	0	0	0	0.526848	0	0	0
AC000068.3	0.00167021	0	8.59089	0	1		0	0	0	0	0	0	0	0	0
AC000072.1	0.00118141	0	8.5966	0	1		0	0	0	0	0	0	0	0	0
AC000077.1	0						0	0	0	0	0	0	0	0	0
AC000081.1	0						0	0	0	0	0	0	0	0	0
AC000089.1	0.0294299	-1.08091	8.56757	-0.126163	0.899603		0	0	0	0	0	0.43904	0.316653	0	0
AC000093.1	0.0786738	-1.90815	8.57308	-0.222575	0.823866		0	0	0	0	0	0.0878081	0	0	0
AC000111.2	0.0259131	0.556499	8.58133	0.06485	0.948293		0	0	1.11426	0	0	0	0	0	0
AC000120.1	0.000543373	0	8.60058	0	1		0	0	0	0	0	0	0	0	0
AC000120.3	0.00568032	0	8.59651	0	1		0	0	0	0	0	0	0	0	0
AC000123.2	0.025736	0.36979	8.57311	0.0431337	0.965595		0	0	0	0	0	0.0878081	0	0	0
AC000123.3	0.0417005	0	8.57625	0	1		0	0	0	0	0	0	0	0	0
AC000403.1	0.0497756	-0.572887	8.55665	-0.0669522	0.94662		0	0	0.557131	0	0	0.175616	0	0	0
AC001226.1	0.0138966	-0.711332	8.59646	-0.0827471	0.934053		0	0	0	0	0	0	0	0	0.111011
AC001226.2	0.00776081	0	8.58399	0	1		0	0	0	0	0	0	0	0	0
AC002044.1	0.00965705	0	8.59942	0	1		0	0	0	0	0	0	0	0	0
AC002044.2	0.213448	1.53132	8.56752	0.178735	0.858146		0.490962	0	0	0	0	0	0	0	0
AC002044.3	0.00324279	-1.95786	8.59638	-0.227754	0.819837		0	0	0	0	0	0	0	0	0.111011
AC002056.1	0.0478906	-0.596457	8.56505	-0.0696384	0.944481		0	0	0	0	1.04501	0.0878081	0	0	0
AC002059.1	0.000747051	0	8.59912	0	1		0	0	0	0	0	0	0	0	0
AC002064.2	0.000543373	0	8.60058	0	1		0	0	0	0	0	0	0	0	0
AC002066.1	0.00258165	-1.98159	8.59627	-0.230518	0.81769		0	0	0	0	0	0	0	0	0.111011
AC002070.1	0.0911877	-2.7829	8.58654	-0.3241	0.745862		0	0	0	0	0	0	0.949958	0	0
AC002074.1	0.0441629	0.228645	8.57077	0.0266774	0.978717		0	0	0	0	0	0.175616	0	0	0.111011
AC002074.2	0.003378	0	8.60422	0	1		0	0	0	0	0	0	0	0	0
AC002075.2	0.310376	1.43745	4.74789	0.302757	0.762075		0.981923	0	1.11426	0	0	0.43904	0	0	0.222022
AC002076.1	0.0769126	3.73523	8.57626	0.435531	0.663177		0.490962	0	0	0	0	0	0	0	0
AC002094.2	0.0348597	-0.290107	8.5785	-0.0338179	0.973022		0	0	0	0	0	0	0	0	0.111011
AC002094.4	0.0336748	0.793049	8.58518	0.0923743	0.926401		0	0	0.557131	0	0	0	0	0	0
AC002094.5	0.1035	-0.81601	8.57245	-0.0951898	0.924164		0	0	1.11426	0	0	0	0	0	0
AC002116.2	0.0188386	-0.7473	8.58689	-0.087028	0.930649		0	0	0	0	0	0.0878081	0	0	0
AC002128.1	0.00591047	-0.161322	8.58072	-0.0188005	0.985		0.163654	0	0	0	0	0	0	0	0
AC002306.1	0.00236282	0	8.59586	0	1		0	0	0	0	0	0	0	0	0
AC002310.1	0.164822	0.15621	7.59476	0.0205682	0.98359		0.327308	0	0	0	0	0.351232	0	0	0.666067
AC002310.2	0.129186	0.11701	8.56616	0.0136595	0.989102		0	0	0	0	0	0.175616	0	0	0
AC002310.3	0.00278453	0	8.60224	0	1		0	0	0	0	0	0	0	0	0
AC002310.4	0.000747051	0	8.59912	0	1		0	0	0	0	0	0	0	0	0
AC002310.5	0.0285464	-0.882476	8.58952	-0.102739	0.91817		0.163654	0	0	0	0	0	0	0	0
AC002347.1	0.00118141	0	8.5966	0	1		0	0	0	0	0	0	0	0	0
AC002350.2	0.0319258	0.692763	8.57757	0.0807645	0.935629		0	0	0	0	0	0.0878081	0	0	0
AC002366.1	0.00163012	0	8.60302	0	1		0	0	0	0	0	0	0	0	0
AC002377.1	0.0131787	-1.76822	8.59644	-0.205692	0.837031		0	0	0	0	0	0	0	0	0.333033
AC002378.1	0						0	0	0	0	0	0	0	0	0
AC002381.1	0.000747051	0	8.59912	0	1		0	0	0	0	0	0	0	0	0
AC002386.1	0.00603145	0	8.59429	0	1		0	0	0	0	0	0	0	0	0
AC002398.1	0						0	0	0	0	0	0	0	0	0
AC002398.2	0.0027891	-2.07319	8.59108	-0.241319	0.809308		0	0	0	0	0	0.0878081	0	0	0
AC002401.4	0.131298	0	8.59963	0	1		0	0	0	0	0	0	0	0	0
AC002407.1	0.0129565	-0.205113	8.59085	-0.0238757	0.980952		0	0	0.557131	0	0	0	0	0	0
AC002429.1	0.000923158	0	8.59133	0	1		0	0	0	0	0	0	0	0	0
AC002451.1	0.0460055	0.0814284	8.57349	0.0094977	0.992422		0	0	0	0	0	0.0878081	0	0	0
AC002451.2	0						0	0	0	0	0	0	0	0	0
AC002456.1	0.299266	0.113157	3.70404	0.0305495	0.975629		0	4.65407	0	0	0	0.263424	0	0	0.111011
AC002460.2	0.00307098	0	8.60003	0	1		0	0	0	0	0	0	0	0	0
AC002463.1	0.110475	-0.0436058	8.58891	-0.00507699	0.995949		0	4.65407	0	0	0	0	0	0	0
AC002467.1	0.348808	-0.184175	3.09077	-0.0595885	0.952483		0.490962	0	0	0	0	1.40493	2.21657	0	0.222022
AC002470.1	0.0222552	0	8.58001	0	1		0	0	0	0	0	0	0	0	0
AC002472.2	0.00108675	0	8.60196	0	1		0	0	0	0	0	0	0	0	0
AC002472.4	0.00270319	-2.30153	8.59081	-0.267906	0.788772		0	0	0	0	0	0.0878081	0	0	0
AC002480.1	0.0243561	0	8.59635	0	1		0	0	0	0	0	0	0	0	0
AC002480.2	0.172431	2.63526	8.58287	0.307037	0.758815		0	0	0.557131	0	0	0	0	0	0
AC002486.2	0.00994333	0	8.59545	0	1		0	0	0	0	0	0	0	0	0
AC002504.1	0.00231627	0	8.58753	0	1		0	0	0	0	0	0	0	0	0
AC002511.1	0.00188957	0	8.60195	0	1		0	0	0	0	0	0	0	0	0
AC002511.2	0.00792102	0	8.59978	0	1		0	0	0	0	0	0	0	0	0
AC002519.1	0.00568032	0	8.59651	0	1		0	0	0	0	0	0	0	0	0
AC002519.2	0.0115106	-1.9677	8.57799	-0.22939	0.818566		0	0	0	0	0	0.0878081	0.316653	0	0
AC002524.1	0.00165513	0	8.58743	0	1		0	0	0	0	0	0	0	0	0
AC002525.1	0.0169015	-2.52299	8.58857	-0.293761	0.76894		0	0	0	0	0	0	0.633305	0	0
AC002540.1	0.215486	-0.978181	8.58434	-0.113949	0.909278		0.163654	0	0	0	0	0	0	0	0
AC002543.1	0.0326444	-0.902354	8.57053	-0.105286	0.916149		0	0	0	0	0	0	0.316653	0	0.111011
AC002543.2	0.000543373	0	8.60058	0	1		0	0	0	0	0	0	0	0	0
AC002545.1	0.00313674	0	8.58825	0	1		0	0	0	0	0	0	0	0	0
AC002550.1	0.00925865	0	8.59004	0	1		0	0	0	0	0	0	0	0	0
AC002550.2	0.0380121	0	8.57907	0	1		0	0	0	0	0	0	0	0	0
AC002551.1	0.000543373	0	8.60058	0	1		0	0	0	0	0	0	0	0	0
AC002553.1	0.054533	0.404057	8.56788	0.0471595	0.962386		0	0	0	0	0	0.0878081	0	0	0.111011
AC002553.2	0.114198	0	8.5796	0	1		0	0	0	0	0	0	0	0	0
AC002558.1	0.112392	0.132069	8.56484	0.0154199	0.987697		0	0	0	0	0	0.175616	0	0	0
AC002558.3	0.329011	1.73948	4.25688	0.408628	0.682813		0.163654	0	0	0	1.04501	0.175616	0	0	0
AC002984.1	0.0139003	-0.589836	8.59097	-0.0686577	0.945262		0	0	0	0	0	0	0	0	0.111011
AC003002.2	0.00224115	0	8.60019	0	1		0	0	0	0	0	0	0	0	0
AC003005.2	0.0058494	0	8.60216	0	1		0	0	0	0	0	0	0	0	0
AC003035.1	0						0	0	0	0	0	0	0	0	0
AC003043.2	0.029573	0	8.59986	0	1		0	0	0	0	0	0	0	0	0
AC003070.2	0						0	0	0	0	0	0	0	0	0
AC003071.1	0.00827295	-0.456445	8.58437	-0.0531717	0.957595		0.327308	0	0	0	0	0	0	0	0
AC003072.1	0.00577673	-0.878857	8.58201	-0.102407	0.918434		0	0	0	0	0	0.0878081	0	0	0
AC003077.1	0.00736401	-2.55114	8.59048	-0.296972	0.766488		0	0	0	0	0	0	0.316653	0	0
AC003080.1	0.00574296	-1.58804	8.57832	-0.185122	0.853133		0	0	0	0	0	0.0878081	0	0	0
AC003086.1	0.00129042	0	8.60126	0	1		0	0	0	0	0	0	0	0	0
AC003092.1	6.00693	7.42365	1.3174	5.63506	1.74994e-08	1.03875e-05	7.03712	4.65407	2.22853	0	0	0	0	0	0
AC003092.2	0.00817616	0	8.5919	0	1		0	0	0	0	0	0	0	0	0
AC003101.1	0.127159	0.543359	8.56954	0.0634059	0.949443		0	0	1.67139	0	0	0	0	0	0
AC003101.2	0.0464464	-0.608504	8.56173	-0.0710725	0.94334		0.163654	0	0	0	0	0.175616	0	0	0
AC003102.1	0.707127	0.763652	2.56375	0.297865	0.765806		0.327308	0	0.557131	0	0	0	0	0	0
AC003659.1	0.00736401	-2.55114	8.59048	-0.296972	0.766488		0	0	0	0	0	0	0.316653	0	0
AC003681.1	0.860916	-0.667409	1.51396	-0.440835	0.659332		0.327308	0	1.11426	0	0	0.351232	0.316653	0	0.222022
AC003684.1	0.00331026	0	8.5839	0	1		0	0	0	0	0	0	0	0	0
AC003685.2	0.00657483	0	8.59675	0	1		0	0	0	0	0	0	0	0	0
AC003956.1	0.00281273	0	8.59339	0	1		0	0	0	0	0	0	0	0	0
AC003958.2	0.000661139	0	8.59846	0	1		0	0	0	0	0	0	0	0	0
AC003965.1	0.00553895	0	8.5819	0	1		0	0	0	0	0	0	0	0	0
AC003965.2	0.000923158	0	8.59133	0	1		0	0	0	0	0	0	0	0	0
AC003973.1	0.000543373	0	8.60058	0	1		0	0	0	0	0	0	0	0	0
AC003973.2	0.0227098	0	8.59167	0	1		0	0	0	0	0	0	0	0	0
AC003975.1	0.000923158	0	8.59133	0	1		0	0	0	0	0	0	0	0	0
AC003986.1	0.000543373	0	8.60058	0	1		0	0	0	0	0	0	0	0	0
AC003986.2	0.122801	0	8.59382	0	1		0	0	0	0	0	0	0	0	0
AC003991.1	0.0131516	0	8.5977	0	1		0	0	0	0	0	0	0	0	0
AC003992.1	0.0129565	-0.205113	8.59085	-0.0238757	0.980952		0	0	0.557131	0	0	0	0	0	0
AC004000.1	0.0194586	-0.46436	8.58989	-0.0540589	0.956888		0	0	0	0	0	0	0.316653	0	0
AC004012.1	0.00695461	0	8.59135	0	1		0	0	0	0	0	0	0	0	0
AC004014.2	0.00108675	0	8.60196	0	1		0	0	0	0	0	0	0	0	0
AC004024.1	0.112284	1.61507	8.55567	0.188772	0.850272		0.490962	0	0.557131	0	0	0.0878081	0.316653	0	0
AC004039.1	0.00588854	0	8.58028	0	1		0	0	0	0	0	0	0	0	0
AC004054.1	0.00685357	-1.44832	8.57492	-0.168901	0.865874		0	0	0	0	0	0.175616	0	0	0
AC004066.1	0.00118141	0	8.5966	0	1		0	0	0	0	0	0	0	0	0
AC004067.1	0.00526901	0	8.59562	0	1		0	0	0	0	0	0	0	0	0
AC004069.1	0.0122276	-2.19922	8.58372	-0.256209	0.79779		0	0	0	0	0	0.0878081	0	0	0.111011
AC004076.2	0.079032	-0.09586	8.56293	-0.0111948	0.991068		0	0	0	0	0	0.614656	0	0	0
AC004080.5	0.000543373	0	8.60058	0	1		0	0	0	0	0	0	0	0	0
AC004083.1	0.0168151	0	8.57987	0	1		0	0	0	0	0	0	0	0	0
AC004129.1	0.039301	-1.66949	8.57606	-0.194668	0.845652		0	0	0.557131	0	1.04501	0.0878081	0	0	0
AC004130.2	0.466676	1.65084	1.88375	0.876359	0.380835		0.654615	4.65407	1.11426	0	0	0.614656	0.316653	0	0.333033
AC004147.2	0.00568032	0	8.59651	0	1		0	0	0	0	0	0	0	0	0
AC004147.5	0.000543373	0	8.60058	0	1		0	0	0	0	0	0	0	0	0
AC004148.1	0.497741	0.161625	2.12589	0.076027	0.939398		0.654615	0	0.557131	0	0	0.43904	0.949958	0	0.111011
AC004156.1	0.257552	1.03298	8.57101	0.12052	0.904071		0.327308	0	0	0	0	0	0	0	0
AC004160.1	0.0772937	0	8.58225	0	1		0	0	0	0	0	0	0	0	0
AC004217.2	0.00290619	0	8.59795	0	1		0	0	0	0	0	0	0	0	0
AC004221.1	0.00621208	0	8.6046	0	1		0	0	0	0	0	0	0	0	0
AC004223.1	0.0611912	0	8.58151	0	1		0	0	0	0	0	0	0	0	0
AC004223.2	0.115693	0	8.59409	0	1		0	0	0	0	0	0	0	0	0
AC004223.4	0.007162	0.190491	8.5866	0.0221846	0.982301		0.163654	0	0	0	0	0	0	0	0
AC004224.1	0.73268	0.977713	1.63697	0.597271	0.550327		1.80019	0	0.557131	0	2.09001	2.89767	1.26661	0	0.888089
AC004231.1	0.288792	0	8.59506	0	1		0	0	0	0	0	0	0	0	0
AC004232.2	0.0101193	0.0442817	8.57854	0.00516191	0.995881		0.327308	0	0	0	0	0	0	0	0
AC004233.1	0.059732	-3.37707	8.58153	-0.393528	0.69393		0	0	0	0	2.09001	0	0.316653	0	0.111011
AC004233.2	0.32504	-0.538327	7.7742	-0.0692454	0.944794		0.327308	0	0	0	0	0	0	0	0
AC004233.3	0.0174305	-1.65457	8.59451	-0.192515	0.847339		0	0	0	0	0	0	0	0	0.333033
AC004241.1	0.219457	2.53212	6.94327	0.364688	0.715345		0	4.65407	0	0	0	0.43904	0.316653	0	0
AC004241.3	0.0811589	-0.165905	8.56149	-0.019378	0.98454		0.163654	0	0	0	0	0.263424	0	0	0
AC004241.5	0.00604476	0	8.60426	0	1		0	0	0	0	0	0	0	0	0
AC004257.1	0.0118972	0	8.58065	0	1		0	0	0	0	0	0	0	0	0
AC004263.1	0.0167624	0.318177	8.58122	0.0370783	0.970423		0.163654	0	0.557131	0	0	0	0	0	0
AC004263.2	0.00443548	0	8.58883	0	1		0	0	0	0	0	0	0	0	0
AC004264.1	0.690707	0.870573	2.46497	0.353178	0.723955		5.07327	0	1.11426	0	0	0	0	0	0.111011
AC004264.2	0.00603145	0	8.59429	0	1		0	0	0	0	0	0	0	0	0
AC004381.3	0.00108675	0	8.60196	0	1		0	0	0	0	0	0	0	0	0
AC004381.4	0						0	0	0	0	0	0	0	0	0
AC004383.1	0.00204205	-2.31823	8.59077	-0.269851	0.787275		0	0	0	0	0	0.0878081	0	0	0
AC004386.1	0.670234	-0.223279	1.54855	-0.144186	0.885354		4.41865	0	0.557131	0	1.04501	2.10739	0	0	0.222022
AC004386.3	0.00845076	-2.18969	8.59188	-0.254855	0.798835		0	0	0	0	0	0	0.316653	0	0
AC004386.4	0.0130816	-1.14794	8.58147	-0.133769	0.893585		0	0	0	0	0	0	0.316653	0	0
AC004386.5	0.00736401	-2.55114	8.59048	-0.296972	0.766488		0	0	0	0	0	0	0.316653	0	0
AC004386.6	0.0142218	0	8.59241	0	1		0	0	0	0	0	0	0	0	0
AC004453.1	9.46887	-0.380505	0.775876	-0.490419	0.623837	0.928858	18.0019	0	6.12844	9.50661	12.5401	58.9192	12.9828	14.5538	7.10471
AC004461.2	0.20614	0	8.59197	0	1		0	0	0	0	0	0	0	0	0
AC004466.1	0.0207556	-0.388511	8.57889	-0.0452868	0.963879		0.163654	0	0	0	0	0	0	0	0
AC004466.2	0.0108542	0	8.60304	0	1		0	0	0	0	0	0	0	0	0
AC004466.3	0.00118141	0	8.5966	0	1		0	0	0	0	0	0	0	0	0
AC004477.1	0.00622369	0	8.59937	0	1		0	0	0	0	0	0	0	0	0
AC004477.2	0.065156	-2.63605	8.57021	-0.307583	0.7584		0	0	0	0	0	0.351232	0	0	0.555056
AC004486.1	0.000923158	0	8.59133	0	1		0	0	0	0	0	0	0	0	0
AC004490.1	0.000543373	0	8.60058	0	1		0	0	0	0	0	0	0	0	0
AC004491.1	0.0113007	-2.64691	8.58767	-0.308223	0.757913		0	0	0	0	0	0	0	0	0.222022
AC004494.1	0.0423981	-0.737464	8.56229	-0.0861293	0.931364		0.654615	0	0	0	0	0	0	0	0.777078
AC004522.3	0.00369263	0	8.58297	0	1		0	0	0	0	0	0	0	0	0
AC004522.4	0.00204205	-2.31823	8.59077	-0.269851	0.787275		0	0	0	0	0	0.0878081	0	0	0
AC004522.5	0.046143	-0.350278	8.58798	-0.0407871	0.967466		0	0	0	0	0	0	0	0	0.111011
AC004528.1	0.00204205	-2.31823	8.59077	-0.269851	0.787275		0	0	0	0	0	0.0878081	0	0	0
AC004540.1	0.113357	-2.71094	8.5609	-0.316665	0.751498		0	0	0	0	0	0.965889	1.26661	0	0.888089
AC004540.2	0.229301	-2.25027	8.56857	-0.262619	0.792844		0	0	0	0	0	0.263424	0	0	0
AC004542.1	0.00946858	-1.75424	8.58155	-0.20442	0.838026		0	0	0	0	0	0	0.316653	0	0
AC004542.2	0.214538	1.14898	8.06294	0.142501	0.886684		0	0	0	0	0	1.31712	0.633305	0	0.111011
AC004552.1	0.0670886	-2.05605	8.57959	-0.239644	0.810606		0	0	0	0	0	0	0.316653	0	0
AC004584.2	0.00165513	0	8.58743	0	1		0	0	0	0	0	0	0	0	0
AC004584.3	0.0453481	0	8.59916	0	1		0	0	0	0	0	0	0	0	0
AC004585.1	0.272031	0.423345	7.76321	0.0545322	0.956511		0.327308	0	0	0	0	0	0	0	0.111011
AC004590.1	0.000747051	0	8.59912	0	1		0	0	0	0	0	0	0	0	0
AC004623.1	0.0139037	-0.474006	8.58242	-0.0552299	0.955955		0	0	0	0	0	0.0878081	0	0	0
AC004637.1	0						0	0	0	0	0	0	0	0	0
AC004687.1	0.0932552	-1.01822	8.57423	-0.118754	0.90547		0	0	0	0	0	0.0878081	0	0	0
AC004687.3	0.00500725	-2.10688	8.58038	-0.245546	0.806033		0	0	0	0	0	0.175616	0	0	0
AC004692.1	0.013966	-0.0863831	8.57046	-0.0100792	0.991958		0.163654	0	0	0	0	0.175616	0	0	0
AC004696.1	0.00381803	0	8.60011	0	1		0	0	0	0	0	0	0	0	0
AC004696.2	0.000661139	0	8.59846	0	1		0	0	0	0	0	0	0	0	0
AC004706.3	0.00759919	0	8.59152	0	1		0	0	0	0	0	0	0	0	0
AC004765.1	0.00217349	0	8.6039	0	1		0	0	0	0	0	0	0	0	0
AC004771.1	0.0290296	0	8.59774	0	1		0	0	0	0	0	0	0	0	0
AC004771.2	0.028911	-0.855914	8.56884	-0.0998868	0.920434		0.163654	0	0	0	0	0.43904	0	0	0.111011
AC004771.3	0.0301396	0.424909	8.57162	0.0495716	0.960464		0	0	0	0	0	0.263424	0	0	0
AC004771.4	0.00862524	0	8.59097	0	1		0	0	0	0	0	0	0	0	0
AC004775.1	0.000923158	0	8.59133	0	1		0	0	0	0	0	0	0	0	0
AC004777.1	0.0254875	0	8.59801	0	1		0	0	0	0	0	0	0	0	0
AC004801.1	0.0440989	0.0672445	8.56888	0.00784753	0.993739		0	0	0	0	0	0.175616	0	0	0.222022
AC004801.2	0.405546	-0.551582	4.65768	-0.118424	0.905732		0.163654	0	0	0	0	0.614656	0	14.5538	0
AC004801.4	0						0	0	0	0	0	0	0	0	0
AC004801.6	0.063014	-1.89304	8.59029	-0.22037	0.825583		0	0	0	0	0	0	0	0	0.111011
AC004803.1	0.412012	1.08824	3.01681	0.360725	0.718305		3.27308	0	0	0	1.04501	0.526848	0	0	0.555056
AC004805.2	0.00382862	0	8.59556	0	1		0	0	0	0	0	0	0	0	0
AC004805.3	0.00210457	0	8.58706	0	1		0	0	0	0	0	0	0	0	0
AC004812.2	0.295745	1.02208	4.24797	0.240605	0.809861		0	0	1.67139	2.37665	0	0.965889	0	0	0.222022
AC004816.1	0.306249	-1.5916	4.39584	-0.36207	0.7173		0.981923	0	0	0	0	0.614656	0.316653	0	0.9991
AC004816.2	0.127611	0.570723	8.56165	0.0666604	0.946852		0	0	0	0	0	0.351232	0	0	0
AC004817.3	0.0377374	-3.29191	8.58636	-0.383388	0.701432		0	0	0	0	0	0.263424	0	0	0.111011
AC004817.5	0.00496538	0	8.58222	0	1		0	0	0	0	0	0	0	0	0
AC004825.2	0.087579	0.565992	8.56369	0.0660922	0.947304		0	0	0.557131	0	0	0.0878081	0	0	0
AC004825.3	0.0818128	1.26543	8.5759	0.147557	0.882692		0.163654	0	0	0	0	0	0	0	0
AC004832.5	0.21345	0	8.59544	0	1		0	0	0	0	0	0	0	0	0
AC004832.6	0.000923158	0	8.59133	0	1		0	0	0	0	0	0	0	0	0
AC004834.1	0						0	0	0	0	0	0	0	0	0
AC004835.1	0.0326304	0	8.59473	0	1		0	0	0	0	0	0	0	0	0
AC004837.2	0.00568032	0	8.59651	0	1		0	0	0	0	0	0	0	0	0
AC004837.4	0.0137181	0	8.58549	0	1		0	0	0	0	0	0	0	0	0
AC004839.1	0.00118141	0	8.5966	0	1		0	0	0	0	0	0	0	0	0
AC004839.2	0.0220497	-0.977639	8.5789	-0.113959	0.909271		0	0	0	0	0	0.0878081	0	0	0
AC004840.1	0.0204313	0	8.59889	0	1		0	0	0	0	0	0	0	0	0
AC004846.1	0.788588	0.513462	1.83908	0.279195	0.780095		0.327308	0	1.67139	0	0	0.526848	0	0	0
AC004846.2	0.137333	0.729719	8.56864	0.0851616	0.932133		0	0	0	0	0	0	0.316653	0	0
AC004847.1	0.000923158	0	8.59133	0	1		0	0	0	0	0	0	0	0	0
AC004854.1	0.0243025	-2.86216	8.5874	-0.333297	0.73891		0	0	0	0	1.04501	0	0	0	0
AC004854.2	0.127768	-0.596884	8.55942	-0.0697342	0.944405		0	0	0	2.37665	0	0.0878081	0	0	0
AC004858.1	0.000543373	0	8.60058	0	1		0	0	0	0	0	0	0	0	0
AC004865.2	0.203642	0.994665	6.59606	0.150797	0.880136		0	0	0.557131	0	0	0	0	0	0
AC004870.1	0						0	0	0	0	0	0	0	0	0
AC004877.1	0.00839427	0	8.59318	0	1		0	0	0	0	0	0	0	0	0
AC004877.2	0.058381	1.64624	8.56687	0.192164	0.847614		0	0	0.557131	0	0	0	0.316653	0	0
AC004882.1	0.00568032	0	8.59651	0	1		0	0	0	0	0	0	0	0	0
AC004882.3	0.00204205	-2.31823	8.59077	-0.269851	0.787275		0	0	0	0	0	0.0878081	0	0	0
AC004884.1	0.432424	-0.295724	2.56349	-0.11536	0.90816		1.30923	0	0	0	0	0.175616	0.316653	0	0.222022
AC004884.2	0.00460327	0	8.58747	0	1		0	0	0	0	0	0	0	0	0
AC004890.1	0.122971	0.593994	8.55531	0.06943	0.944647		0.490962	0	0	0	0	0.790273	0.316653	0	0
AC004890.2	0.22492	1.25202	8.55602	0.146332	0.883659		0	4.65407	0	0	0	0.0878081	0	0	0
AC004890.3	0.00108675	0	8.60196	0	1		0	0	0	0	0	0	0	0	0
AC004893.2	0.00627428	-1.1248	8.5801	-0.131093	0.895701		0	0	0	0	0	0	0	0	0.111011
AC004898.1	0.429945	0.899624	3.68939	0.243841	0.807354		0	0	0	0	0	0.175616	0	0	0.111011
AC004900.1	0.00733545	0	8.58704	0	1		0	0	0	0	0	0	0	0	0
AC004908.2	0.119925	0.143218	8.55742	0.0167361	0.986647		0	0	0	0	0	1.58055	0.633305	0	0.111011
AC004908.3	0.0525155	0	8.57968	0	1		0	0	0	0	0	0	0	0	0
AC004910.1	0.267344	1.66982	3.45622	0.483135	0.629		0.490962	0	0.557131	2.37665	0	0.263424	0.316653	0	0.222022
AC004917.1	0.00206933	0	8.59917	0	1		0	0	0	0	0	0	0	0	0
AC004918.1	0.259221	2.66594	4.93914	0.539757	0.589365		0	0	1.11426	0	0	0.43904	0	0	0
AC004918.3	0.0497212	0.896093	8.57032	0.104558	0.916727		0.327308	0	0	0	0	0.175616	0	0	0
AC004921.1	0.0243133	-1.30143	8.58763	-0.151547	0.879544		0	0	0	0	0	0.0878081	0	0	0
AC004921.2	0.00204205	-2.31823	8.59077	-0.269851	0.787275		0	0	0	0	0	0.0878081	0	0	0
AC004922.1	0.0136177	-0.186978	8.5909	-0.0217646	0.982636		0	0	0.557131	0	0	0	0	0	0
AC004923.1	0.0138314	-2.56003	8.58852	-0.298076	0.765645		0	0	0	0	0	0	0	0	0.555056
AC004923.4	0.0107023	-1.3044	8.57681	-0.152085	0.87912		0	0	0	0	0	0	0	0	0.222022
AC004925.1	0.0114494	0.704089	8.57895	0.0820717	0.93459		0.163654	0	0	0	0	0	0	0	0
AC004938.1	0.00546103	-0.1019	8.58159	-0.0118743	0.990526		0.163654	0	0	0	0	0	0	0	0
AC004938.2	0.0470742	1.77949	8.56906	0.207664	0.835491		0.163654	0	0.557131	0	0	0	0	0	0
AC004941.1	0.0161502	0	8.58945	0	1		0	0	0	0	0	0	0	0	0
AC004941.2	0.000543373	0	8.60058	0	1		0	0	0	0	0	0	0	0	0
AC004943.1	0.0040841	-2.6555	8.58757	-0.309227	0.757149		0	0	0	0	0	0.175616	0	0	0
AC004943.2	0.127975	-1.64981	8.55804	-0.192779	0.847132		0.327308	0	0	0	0	0.790273	0	0	0.444044
AC004944.1	0.0142218	0	8.59241	0	1		0	0	0	0	0	0	0	0	0
AC004945.1	0.00108675	0	8.60196	0	1		0	0	0	0	0	0	0	0	0
AC004947.2	0.0102102	-3.22519	8.5833	-0.375751	0.707102		0	0	0	0	0	0.43904	0	0	0
AC004948.1	0.023315	0	8.59659	0	1		0	0	0	0	0	0	0	0	0
AC004951.1	0.0520927	0.550384	8.55437	0.0643395	0.9487		0.818269	0	0	0	0	0.263424	0	0	0.111011
AC004951.2	0.00236282	0	8.59586	0	1		0	0	0	0	0	0	0	0	0
AC004951.4	0.117899	1.74588	8.55154	0.204159	0.838229		0.654615	0	0	2.37665	0	0	0	0	0.333033
AC004965.1	0.00165513	0	8.58743	0	1		0	0	0	0	0	0	0	0	0
AC004967.1	0.0309268	-0.784201	8.57229	-0.0914809	0.927111		0	0	0	0	0	0.43904	0	0	0
AC004967.2	0.108216	0.726231	8.56045	0.0848356	0.932392		0.163654	0	0	0	0	0.526848	0.316653	0	0.222022
AC004969.1	0.0014941	0	8.59969	0	1		0	0	0	0	0	0	0	0	0
AC004973.1	0.000747051	0	8.59912	0	1		0	0	0	0	0	0	0	0	0
AC004974.1	0.0138164	-1.5056	8.57431	-0.175594	0.860613		0	0	0	0	0	0.263424	0	0	0
AC004975.1	0.00814726	0	8.59369	0	1		0	0	0	0	0	0	0	0	0
AC004980.1	0.207044	-1.77243	4.71361	-0.376025	0.706898		0.327308	0	0.557131	0	0	0.263424	0.316653	0	0
AC004980.3	0.00140819	0	8.59915	0	1		0	0	0	0	0	0	0	0	0
AC004982.1	0.0133982	-1.16448	8.57265	-0.135836	0.891951		0	0	0	0	0	0.351232	0	0	0
AC004982.2	0.229628	0.621741	8.57679	0.0724911	0.942211		0	0	0	0	0	0	0	0	0.111011
AC004987.2	0						0	0	0	0	0	0	0	0	0
AC004988.1	0.0482796	2.77782	8.57776	0.32384	0.746059		0	0	1.11426	0	0	0	0	0	0
AC004990.1	0.00870697	0	8.59597	0	1		0	0	0	0	0	0	0	0	0
AC005000.1	0.00263662	0	8.60286	0	1		0	0	0	0	0	0	0	0	0
AC005002.2	0.0286517	-1.80739	8.57896	-0.210677	0.833139		0.163654	0	0	0	1.04501	0	0	0	0
AC005005.2	0.0143902	0.448653	8.577	0.0523089	0.958283		0.163654	0	0	0	0	0.0878081	0	0	0
AC005005.3	0.0275259	-2.75539	8.58331	-0.321017	0.748198		0	0	0	0	1.04501	0.0878081	0	0	0
AC005005.4	0.425875	-0.224475	2.89824	-0.0774521	0.938264		0.818269	0	0.557131	0	2.09001	0.0878081	0.316653	0	1.44314
AC005011.1	0.0590559	0.0031592	8.55383	0.000369332	0.999705		0.163654	0	0.557131	0	0	0.175616	0	0	0.111011
AC005013.1	0.000747051	0	8.59912	0	1		0	0	0	0	0	0	0	0	0
AC005014.2	0.111978	-0.667221	8.56466	-0.0779039	0.937904		0	0	0	0	0	0.965889	0	0	0
AC005014.3	0.000543373	0	8.60058	0	1		0	0	0	0	0	0	0	0	0
AC005019.1	0.140606	-0.772029	6.64558	-0.116172	0.907516		0.327308	0	0	0	0	0.878081	0	0	0
AC005019.2	0.00276947	0	8.58404	0	1		0	0	0	0	0	0	0	0	0
AC005034.3	0.00677851	0	8.59569	0	1		0	0	0	0	0	0	0	0	0
AC005034.4	0.0151193	0.193401	8.5736	0.0225577	0.982003		0	0	0	0	0	0.175616	0	0	0
AC005034.5	0.0476281	-1.05721	8.56327	-0.123459	0.901744		0	0	0	0	1.04501	0.263424	0	0	0
AC005034.6	0.00807724	0	8.5907	0	1		0	0	0	0	0	0	0	0	0
AC005037.1	0.0366194	0	8.58961	0	1		0	0	0	0	0	0	0	0	0
AC005040.2	0.0038059	-0.932706	8.58926	-0.10859	0.913528		0.163654	0	0	0	0	0	0	0	0
AC005041.3	0.00695461	0	8.59135	0	1		0	0	0	0	0	0	0	0	0
AC005041.4	0.498234	0.972712	2.55224	0.381121	0.703113		1.14558	0	0.557131	0	0	1.0537	0	0	2.66427
AC005041.5	0.0821145	2.8553	8.57011	0.333169	0.739007		0.163654	0	0	2.37665	0	0	0	0	0
AC005046.1	0.0414884	0	8.59256	0	1		0	0	0	0	0	0	0	0	0
AC005050.1	0.00676311	0	8.59595	0	1		0	0	0	0	0	0	0	0	0
AC005050.2	0.0779716	0	8.58968	0	1		0	0	0	0	0	0	0	0	0
AC005050.3	0.00172478	0	8.59931	0	1		0	0	0	0	0	0	0	0	0
AC005052.2	0.0246097	0.900544	8.57456	0.105025	0.916356		0	0	0.557131	0	0	0	0	0	0.111011
AC005062.1	0.00146653	0	8.59313	0	1		0	0	0	0	0	0	0	0	0
AC005064.1	0.0338891	-3.21919	8.56381	-0.375907	0.706986		0	0	0	0	0	0.790273	0	0	0
AC005070.1	0.0690524	0.911353	8.55311	0.106552	0.915144		0.654615	0	0.557131	0	0	0.175616	0	0	0
AC005070.3	0.0857911	0.191803	8.56616	0.0223907	0.982136		0	0	0	0	0	0.702465	0	0	0
AC005072.1	0.0562033	0.894404	8.55727	0.10452	0.916757		0.654615	0	0	0	0	0	0	0	0.444044
AC005076.1	0.168521	0.711578	7.60085	0.0936182	0.925412		0	0	0.557131	0	1.04501	0.790273	0	0	0
AC005077.4	0.000923158	0	8.59133	0	1		0	0	0	0	0	0	0	0	0
AC005081.1	0.06602	0	8.58619	0	1		0	0	0	0	0	0	0	0	0
AC005082.1	0.0637175	0.70448	8.56458	0.082255	0.934444		0	0	0.557131	0	0	0	0	0	0.111011
AC005083.1	0.0509931	-2.2639	8.57979	-0.263865	0.791884		0	0	0	0	0	0	0.316653	0	0.555056
AC005084.1	0.290707	-0.552691	8.59043	-0.064338	0.948701		0	0	0.557131	0	0	0	0	0	0
AC005089.1	0.00775624	0	8.59594	0	1		0	0	0	0	0	0	0	0	0
AC005094.1	0.383787	1.4454	3.40118	0.42497	0.670859		0.818269	0	1.11426	0	0	0.351232	0.316653	0	0
AC005096.1	0.000923158	0	8.59133	0	1		0	0	0	0	0	0	0	0	0
AC005099.1	0.325658	1.11113	3.7804	0.293918	0.76882		0.818269	0	0	0	0	0.43904	0	0	0.111011
AC005100.1	0.000661139	0	8.59846	0	1		0	0	0	0	0	0	0	0	0
AC005144.1	0.0556109	0	8.58835	0	1		0	0	0	0	0	0	0	0	0
AC005154.2	0.0745516	-0.996008	8.58509	-0.116016	0.90764		0.163654	0	0	0	0	0	0	0	0.111011
AC005154.3	0.00493044	0	8.59745	0	1		0	0	0	0	0	0	0	0	0
AC005154.5	0.00120451	0	8.6006	0	1		0	0	0	0	0	0	0	0	0
AC005162.2	0.0233979	-0.366707	8.57995	-0.04274	0.965909		0	0	0	0	0	0	0	0	0.222022
AC005165.1	0.000543373	0	8.60058	0	1		0	0	0	0	0	0	0	0	0
AC005165.2	0.299569	-0.648497	2.91615	-0.222381	0.824017		1.14558	0	0	0	0	0.702465	0.633305	0	0.333033
AC005165.3	0.000543373	0	8.60058	0	1		0	0	0	0	0	0	0	0	0
AC005180.2	0.00367591	0	8.59919	0	1		0	0	0	0	0	0	0	0	0
AC005183.1	0.0147798	0	8.59847	0	1		0	0	0	0	0	0	0	0	0
AC005189.1	0.00165513	0	8.58743	0	1		0	0	0	0	0	0	0	0	0
AC005191.1	0						0	0	0	0	0	0	0	0	0
AC005192.1	0						0	0	0	0	0	0	0	0	0
AC005197.1	0.00188957	0	8.60195	0	1		0	0	0	0	0	0	0	0	0
AC005220.1	0.0129565	-0.205113	8.59085	-0.0238757	0.980952		0	0	0.557131	0	0	0	0	0	0
AC005224.2	1.52199	0.999907	2.18524	0.457573	0.647259	0.937867	0.327308	0	0	0	0	0	0	0	0.444044
AC005224.3	0.0266844	-2.36383	8.57188	-0.275766	0.782728		0	0	0	0	0	0.351232	0	0	0
AC005225.1	0.00516331	-2.21887	8.59478	-0.258165	0.79628		0	0	0	0	0	0	0	0	0.222022
AC005225.2	0.0213112	0	8.58608	0	1		0	0	0	0	0	0	0	0	0
AC005225.3	0.000923158	0	8.59133	0	1		0	0	0	0	0	0	0	0	0
AC005225.4	0.0117406	-0.753054	8.57244	-0.0878459	0.929999		0	0	0	0	0	0.175616	0	0	0
AC005229.1	0.254488	0.551297	4.46825	0.123381	0.901806		0.327308	0	0	0	1.04501	0.175616	0	0	0.111011
AC005229.2	0.0723103	-2.02903	8.56599	-0.23687	0.812758		0.163654	0	0	0	0	0.43904	0	0	0.111011
AC005229.4	0.175569	0.671723	5.67647	0.118335	0.905802		0	0	0.557131	0	0	0.614656	0	0	0.666067
AC005237.1	0.0020099	0	8.59454	0	1		0	0	0	0	0	0	0	0	0
AC005244.1	0.0129369	0.557109	8.57865	0.0649414	0.948221		0	0	0	0	0	0.0878081	0	0	0
AC005253.1	0.47783	2.44094	2.81703	0.866493	0.38622		0.654615	0	1.11426	0	1.04501	0	0	0	0.111011
AC005253.2	0.00336806	0	8.59448	0	1		0	0	0	0	0	0	0	0	0
AC005255.1	0.0310263	0.510184	8.5779	0.0594765	0.952573		0	0	0	0	0	0	0.316653	0	0
AC005256.1	0						0	0	0	0	0	0	0	0	0
AC005258.2	0						0	0	0	0	0	0	0	0	0
AC005261.1	5.15994	0.712826	0.792151	0.899861	0.368194	0.836223	9.98289	0	2.78566	7.12996	5.22503	4.65383	2.84987	0	0.444044
AC005261.2	0.0325884	0.985205	8.56864	0.114978	0.908463		0.490962	0	0	0	0	0.175616	0	0	0
AC005261.3	0.0347099	0	8.59583	0	1		0	0	0	0	0	0	0	0	0
AC005261.4	0.00463539	0	8.59523	0	1		0	0	0	0	0	0	0	0	0
AC005261.5	2.07234	0.606769	1.01329	0.598811	0.549299	0.908692	1.14558	4.65407	0	0	1.04501	4.91725	4.11648	0	2.66427
AC005262.1	0.135434	1.27664	7.81216	0.163417	0.87019		0.654615	0	0.557131	2.37665	0	0.175616	0.316653	0	0
AC005262.2	0.00118141	0	8.5966	0	1		0	0	0	0	0	0	0	0	0
AC005264.1	0.00510655	0	8.59291	0	1		0	0	0	0	0	0	0	0	0
AC005280.1	0.00970955	-1.03055	8.5774	-0.120147	0.904367		0	0	0	0	0	0.175616	0	0	0
AC005280.2	0.0175715	0	8.60189	0	1		0	0	0	0	0	0	0	0	0
AC005281.1	0.00258165	-1.98159	8.59627	-0.230518	0.81769		0	0	0	0	0	0	0	0	0.111011
AC005288.1	0.0572669	-0.596494	8.57609	-0.0695532	0.944549		0	0	0	0	0	0.0878081	0	0	0.333033
AC005291.1	0.348141	1.08252	2.6009	0.41621	0.677256		0.327308	0	0.557131	0	0	0.526848	0	0	0.444044
AC005291.2	0.0162696	0	8.59171	0	1		0	0	0	0	0	0	0	0	0
AC005293.1	0.00307098	0	8.60003	0	1		0	0	0	0	0	0	0	0	0
AC005300.1	0.0684434	-0.525035	8.56552	-0.0612963	0.951123		0.163654	0	0	0	0	0.263424	0	0	0.333033
AC005301.1	0.0543154	-3.34462	8.58414	-0.389628	0.696812		0	0	0	0	2.09001	0.0878081	0	0	0.111011
AC005304.1	0.000543373	0	8.60058	0	1		0	0	0	0	0	0	0	0	0
AC005304.2	0.00271686	0	8.60424	0	1		0	0	0	0	0	0	0	0	0
AC005304.3	0.00188957	0	8.60195	0	1		0	0	0	0	0	0	0	0	0
AC005306.1	0.965465	0.311069	1.43292	0.217087	0.82814		0.490962	0	0	2.37665	0	0.526848	0.949958	0	0.111011
AC005323.2	0.165115	0	8.60288	0	1		0	0	0	0	0	0	0	0	0
AC005324.3	0.296706	0	8.58714	0	1		0	0	0	0	0	0	0	0	0
AC005329.1	0.0210893	-2.25593	8.57601	-0.263051	0.792512		0	0	0	0	0	0.0878081	0	0	0
AC005329.2	0.215441	0	8.13755	0	1		0	0	0	0	0	0	0	0	0
AC005330.1	0						0	0	0	0	0	0	0	0	0
AC005332.1	0.0462688	0	8.59606	0	1		0	0	0	0	0	0	0	0	0
AC005332.2	0.0142218	0	8.59241	0	1		0	0	0	0	0	0	0	0	0
AC005332.3	0.636304	0.743748	2.72801	0.272634	0.785135		0	0	0.557131	0	1.04501	0.351232	0	0	0
AC005332.4	0.51782	0.559832	3.3761	0.165822	0.868297		0	0	0	0	0	0.351232	0	0	0
AC005332.5	0.231281	-1.02767	4.49808	-0.228468	0.819283		0.163654	0	0	2.37665	0	0	0.633305	0	0
AC005332.6	1.19798	-0.528137	1.11415	-0.474026	0.635481	0.932286	3.43673	0	0	0	3.13502	1.93178	0.633305	0	0.222022
AC005332.7	0.0273617	1.69932	8.56807	0.198332	0.842785		0	0	0.557131	0	0	0.0878081	0	0	0
AC005336.2	0.178454	-0.451066	8.57506	-0.0526021	0.958049		0	4.65407	0	0	0	0	0	0	0
AC005339.1	0.0161655	0	8.59437	0	1		0	0	0	0	0	0	0	0	0
AC005342.1	0.0320059	0	8.60296	0	1		0	0	0	0	0	0	0	0	0
AC005343.1	0.0117118	0	8.59236	0	1		0	0	0	0	0	0	0	0	0
AC005351.1	0.00496055	0	8.60158	0	1		0	0	0	0	0	0	0	0	0
AC005355.1	0						0	0	0	0	0	0	0	0	0
AC005355.2	0						0	0	0	0	0	0	0	0	0
AC005363.2	0.0406129	-2.01828	8.58116	-0.235199	0.814054		0	0	0	0	0	0	0	0	0.333033
AC005383.1	0.0997418	-1.39365	8.58681	-0.162301	0.871069		0	0	0	2.37665	0	0	0	0	0
AC005389.1	0.00344956	0	8.5989	0	1		0	0	0	0	0	0	0	0	0
AC005393.1	0.0626588	-1.56627	8.57377	-0.182681	0.855048		0.163654	0	0	0	0	0.175616	0	0	0
AC005400.1	0.00129042	0	8.60126	0	1		0	0	0	0	0	0	0	0	0
AC005410.1	0.195806	-0.229779	5.27772	-0.0435377	0.965273		0.163654	0	0	0	0	0.0878081	0	0	0
AC005410.2	0.00204205	-2.31823	8.59077	-0.269851	0.787275		0	0	0	0	0	0.0878081	0	0	0
AC005412.1	0						0	0	0	0	0	0	0	0	0
AC005476.1	0.00204579	0	8.59423	0	1		0	0	0	0	0	0	0	0	0
AC005476.2	0.0418924	1.42056	8.57267	0.165708	0.868386		0.163654	0	0	0	0	0	0	0	0.111011
AC005479.1	0.00118141	0	8.5966	0	1		0	0	0	0	0	0	0	0	0
AC005479.2	0.0321465	2.1315	8.57206	0.248657	0.803626		0.818269	0	0	0	0	0	0	0	0
AC005480.1	0.11377	-0.362054	8.57632	-0.0422156	0.966327		0	0	0	0	0	0.0878081	0.316653	0	0
AC005480.2	0.00270693	0	8.59436	0	1		0	0	0	0	0	0	0	0	0
AC005481.1	0.0018338	0	8.60262	0	1		0	0	0	0	0	0	0	0	0
AC005487.1	0.586106	-0.369297	6.4576	-0.0571879	0.954396		0	4.65407	0	0	0	0	0	0	0
AC005498.2	0.0150416	-2.2836	8.57644	-0.266264	0.790036		0	0	0	0	0	0.351232	0	0	0
AC005498.3	0.198838	1.56276	8.56088	0.182546	0.855154		0	4.65407	0	0	0	0.0878081	0	0	0
AC005514.1	0.00258165	-1.98159	8.59627	-0.230518	0.81769		0	0	0	0	0	0	0	0	0.111011
AC005519.1	0.0199962	0	8.5835	0	1		0	0	0	0	0	0	0	0	0
AC005520.1	0						0	0	0	0	0	0	0	0	0
AC005520.2	0.0838968	-1.54829	8.56617	-0.180745	0.856568		0	0	0	0	0	0.43904	0	0	0.444044
AC005520.3	0.00204579	0	8.59423	0	1		0	0	0	0	0	0	0	0	0
AC005520.5	0.167333	-0.859488	7.49266	-0.114711	0.908675		0	0	0	0	0	0.175616	0.633305	0	0.555056
AC005521.1	0.327928	-1.08665	3.41694	-0.318018	0.750471		0.490962	0	0	0	0	1.40493	0.316653	0	0.111011
AC005523.2	1.10834	-0.326068	1.31098	-0.24872	0.803577	0.968203	0.163654	4.65407	1.11426	0	0	1.58055	0	0	0.555056
AC005529.1	0.00761181	-0.479248	8.58441	-0.0558277	0.955479		0.327308	0	0	0	0	0	0	0	0
AC005531.1	0.0147134	-1.28787	8.58871	-0.149949	0.880805		0	0	0	0	0	0.0878081	0	0	0
AC005532.1	0.0605567	0.237852	8.56462	0.0277714	0.977844		0	0	0	0	0	0.43904	0	0	0
AC005534.1	0.0490191	0.142451	8.56185	0.0166379	0.986725		0.327308	0	0	0	0	0.790273	0	0	0.111011
AC005537.1	0.00330569	0	8.59852	0	1		0	0	0	0	0	0	0	0	0
AC005540.1	0.0621279	-0.679469	8.56515	-0.0793295	0.936771		0.327308	0	0	0	0	0.43904	0	0	0.111011
AC005546.1	0.0227653	1.9214	8.5753	0.224063	0.822709		0.163654	0	0.557131	0	0	0	0	0	0
AC005550.2	0.00760722	0	8.60413	0	1		0	0	0	0	0	0	0	0	0
AC005562.1	0.111007	0.257804	8.54551	0.0301683	0.975933		0	0	1.11426	0	0	0.43904	0.316653	0	0.111011
AC005578.1	0.00739318	-1.57561	8.57715	-0.183698	0.85425		0	0	0	0	0	0.0878081	0	0	0.111011
AC005586.2	0.00271686	0	8.60424	0	1		0	0	0	0	0	0	0	0	0
AC005587.1	0.10862	-0.353106	8.5562	-0.0412691	0.967081		0.490962	0	0	0	1.04501	0.263424	0	0	0
AC005592.1	0.000923158	0	8.59133	0	1		0	0	0	0	0	0	0	0	0
AC005593.1	0.0260915	0.129759	8.58219	0.0151195	0.987937		0	0	0	0	0	0	0	0	0.222022
AC005599.1	0.00462744	-2.17525	8.59198	-0.253172	0.800136		0	0	0	0	0	0	0	0	0.111011
AC005606.1	0.461142	-2.24416	8.56196	-0.262108	0.793238		0	4.65407	0	2.37665	0	0	0	0	0
AC005609.4	0.00369718	-1.36638	8.57971	-0.159257	0.873467		0	0	0	0	0	0.0878081	0	0	0
AC005614.1	0.00634146	0	8.59662	0	1		0	0	0	0	0	0	0	0	0
AC005618.1	0.0462394	-1.54313	8.57623	-0.179931	0.857207		0	0	0	0	1.04501	0	0	0	0.111011
AC005618.4	0.00811723	0	8.58066	0	1		0	0	0	0	0	0	0	0	0
AC005632.3	0.238255	-0.169747	3.69978	-0.0458804	0.963406		0.163654	0	1.11426	0	0	0.526848	1.58326	0	0.444044
AC005632.5	0.0138555	0	8.5898	0	1		0	0	0	0	0	0	0	0	0
AC005670.1	0.00204205	-2.31823	8.59077	-0.269851	0.787275		0	0	0	0	0	0.0878081	0	0	0
AC005670.3	0.39191	0.717669	2.25425	0.318363	0.75021		1.63654	0	0.557131	0	0	3.07328	0.633305	0	0.222022
AC005674.1	0.00279284	0	8.5958	0	1		0	0	0	0	0	0	0	0	0
AC005674.2	0.0463561	0.604084	8.55758	0.0705906	0.943724		0	0	1.11426	0	0	0	0.316653	0	0
AC005682.2	0.000543373	0	8.60058	0	1		0	0	0	0	0	0	0	0	0
AC005692.3	0.00118141	0	8.5966	0	1		0	0	0	0	0	0	0	0	0
AC005695.1	0.00258165	-1.98159	8.59627	-0.230518	0.81769		0	0	0	0	0	0	0	0	0.111011
AC005695.3	0.00421928	0	8.60022	0	1		0	0	0	0	0	0	0	0	0
AC005696.1	0.0348294	0.921635	8.57404	0.107491	0.914399		0	0	0	0	0	0.175616	0	0	0
AC005696.2	0.012623	0.288295	8.57992	0.0336011	0.973195		0	0	0	0	0	0.0878081	0	0	0
AC005696.4	0.0226068	-0.863664	8.56789	-0.100802	0.919707		0.163654	0	0	0	0	0.526848	0	0	0
AC005697.2	0.00665326	0	8.58495	0	1		0	0	0	0	0	0	0	0	0
AC005702.1	0.000923158	0	8.59133	0	1		0	0	0	0	0	0	0	0	0
AC005702.2	0.0431503	2.77517	8.57756	0.323539	0.746287		0.327308	0	0.557131	0	0	0	0	0	0
AC005703.3	0.00188957	0	8.60195	0	1		0	0	0	0	0	0	0	0	0
AC005703.5	0.0101935	-0.873619	8.58307	-0.101784	0.918928		0.327308	0	0	0	0	0	0	0	0.111011
AC005703.6	0.00204205	-2.31823	8.59077	-0.269851	0.787275		0	0	0	0	0	0.0878081	0	0	0
AC005722.3	0.0263956	0	8.58958	0	1		0	0	0	0	0	0	0	0	0
AC005725.1	0						0	0	0	0	0	0	0	0	0
AC005726.2	0.00192846	0	8.59764	0	1		0	0	0	0	0	0	0	0	0
AC005726.3	0						0	0	0	0	0	0	0	0	0
AC005726.4	0.0436655	-1.27896	8.56547	-0.149316	0.881304		0	0	0	0	0	0.175616	0.633305	0	0
AC005730.2	0.0112998	0	8.59191	0	1		0	0	0	0	0	0	0	0	0
AC005740.1	0.000747051	0	8.59912	0	1		0	0	0	0	0	0	0	0	0
AC005740.2	0.00188957	0	8.60195	0	1		0	0	0	0	0	0	0	0	0
AC005740.4	0.00589191	-0.900463	8.58041	-0.104944	0.91642		0	0	0	0	0	0	0	0	0.111011
AC005740.5	0.0191851	1.35188	8.57126	0.157722	0.874676		0.654615	0	0	0	0	0	0	0	0
AC005746.2	0.0311821	-1.00187	8.57982	-0.116771	0.907042		0	0	0	0	0	0.0878081	0	0	0
AC005746.3	0.0203515	0	8.598	0	1		0	0	0	0	0	0	0	0	0
AC005757.1	0.0104043	0	8.59519	0	1		0	0	0	0	0	0	0	0	0
AC005759.1	0.0390822	-0.340657	8.56445	-0.0397757	0.968272		0	0	1.11426	0	0	0.0878081	0.316653	0	0.111011
AC005772.2	0.0277217	-0.699734	8.58547	-0.0815021	0.935043		0	0	0.557131	0	0	0	0	0	0
AC005775.1	0						0	0	0	0	0	0	0	0	0
AC005776.1	0.320077	-1.45552	6.02799	-0.24146	0.809199		0	0	0	0	0	0.526848	0.633305	0	0
AC005776.2	0.00787777	0	8.58575	0	1		0	0	0	0	0	0	0	0	0
AC005785.1	0.00806893	0	8.59882	0	1		0	0	0	0	0	0	0	0	0
AC005785.2	0.0534442	0.216174	8.55994	0.0252541	0.979852		0.163654	0	0.557131	0	0	0	0	0	0.111011
AC005786.1	0.0040841	-2.6555	8.58757	-0.309227	0.757149		0	0	0	0	0	0.175616	0	0	0
AC005786.2	0.0124436	-0.700979	8.57323	-0.0817637	0.934835		0	0	0	0	0	0.175616	0	0	0
AC005786.3	0.383704	-0.98863	8.56759	-0.115392	0.908135		0	0	0.557131	0	0	0	0	0	0
AC005786.4	0.000543373	0	8.60058	0	1		0	0	0	0	0	0	0	0	0
AC005790.1	0.0308156	-1.58025	8.56927	-0.184409	0.853693		0	0	0	0	0	0	0	0	0.555056
AC005803.1	0.00129042	0	8.60126	0	1		0	0	0	0	0	0	0	0	0
AC005821.1	0.0124164	0	8.59111	0	1		0	0	0	0	0	0	0	0	0
AC005821.2	0.000543373	0	8.60058	0	1		0	0	0	0	0	0	0	0	0
AC005822.1	0.00258542	-2.1275	8.59274	-0.247593	0.804449		0	0	0	0	0	0.0878081	0	0	0
AC005828.1	0						0	0	0	0	0	0	0	0	0
AC005828.3	0.00603145	0	8.59429	0	1		0	0	0	0	0	0	0	0	0
AC005828.4	0.00184632	0	8.58602	0	1		0	0	0	0	0	0	0	0	0
AC005828.5	0.0113606	0	8.59503	0	1		0	0	0	0	0	0	0	0	0
AC005829.1	0.113721	-0.235796	8.56535	-0.027529	0.978038		0.163654	0	0	0	0	0.175616	0	0	0
AC005829.2	0.00807724	0	8.5907	0	1		0	0	0	0	0	0	0	0	0
AC005831.1	0.0373331	-0.688925	8.58077	-0.0802871	0.936009		0	0	0	0	0	0	0	0	0.111011
AC005832.2	0.0152236	0.0716377	8.57992	0.00834945	0.993338		0.654615	0	0	0	0	0	0	0	0
AC005832.3	0.000543373	0	8.60058	0	1		0	0	0	0	0	0	0	0	0
AC005833.1	0.0649351	0	8.58427	0	1		0	0	0	0	0	0	0	0	0
AC005837.1	0.0479677	0.992323	8.56927	0.1158	0.907811		0.327308	0	0	0	0	0.0878081	0	0	0
AC005837.4	0.00573207	0	8.60236	0	1		0	0	0	0	0	0	0	0	0
AC005838.2	0.281921	0.640852	4.66138	0.137481	0.890651		1.14558	0	0	0	0	0.175616	0.949958	0	0
AC005839.1	0.123366	0.642148	8.55213	0.0750863	0.940146		0.490962	0	0	0	0	0.0878081	0.633305	0	0
AC005840.1	0.182356	-0.239433	5.00467	-0.0478419	0.961842		0.490962	0	0	0	1.04501	0.43904	0	0	0.111011
AC005840.2	0.135444	0.215054	8.54891	0.0251557	0.979931		0	0	0.557131	0	2.09001	0	0	0	0.111011
AC005840.4	0.0680852	-2.15177	8.56533	-0.251218	0.801645		0	0	0.557131	0	0	0.263424	0	0	0
AC005841.1	0.0489166	0	8.58543	0	1		0	0	0	0	0	0	0	0	0
AC005856.1	0.0959997	0	8.59153	0	1		0	0	0	0	0	0	0	0	0
AC005863.1	0.101511	-2.29452	8.58004	-0.267426	0.789141		0	0	0	0	3.13502	0	0	0	0
AC005865.1	0.00666952	-2.72136	8.58681	-0.316923	0.751302		0	0	0	0	0	0.263424	0	0	0
AC005865.2	0.0771928	-1.8245	8.59227	-0.212342	0.83184		0	0	0	0	0	0	0	0	0.111011
AC005884.1	0.000543373	0	8.60058	0	1		0	0	0	0	0	0	0	0	0
AC005899.1	0.000661139	0	8.59846	0	1		0	0	0	0	0	0	0	0	0
AC005899.3	0.071026	-0.504846	8.5895	-0.0587748	0.953131		0	0	0.557131	0	0	0	0	0	0
AC005899.5	0.0555661	-1.11437	8.56648	-0.130085	0.896499		0.327308	0	0	0	0	0	0	0	0
AC005899.6	0.0344547	0.123723	8.58152	0.0144174	0.988497		0	0	0	0	0	0	0.316653	0	0
AC005899.7	0.0319974	0	8.59142	0	1		0	0	0	0	0	0	0	0	0
AC005899.8	0.0335344	-0.646231	8.5849	-0.0752753	0.939996		0	0	0.557131	0	0	0	0	0	0
AC005906.1	0.00210457	0	8.58706	0	1		0	0	0	0	0	0	0	0	0
AC005906.2	0.0038059	-0.932706	8.58926	-0.10859	0.913528		0.163654	0	0	0	0	0	0	0	0
AC005908.1	0.00118141	0	8.5966	0	1		0	0	0	0	0	0	0	0	0
AC005911.1	0.00118141	0	8.5966	0	1		0	0	0	0	0	0	0	0	0
AC005912.1	0.141989	0.06207	5.84188	0.010625	0.991523		0.654615	0	0	0	0	0.526848	0.316653	0	0
AC005912.2	0.000543373	0	8.60058	0	1		0	0	0	0	0	0	0	0	0
AC005914.1	0.0581019	-3.0314	8.57142	-0.353664	0.723591		0	0	0	0	0	0.0878081	1.89992	0	0
AC005920.1	0.00482281	-1.49483	8.59716	-0.173875	0.861963		0	0	0	0	0	0	0	0	0.111011
AC005920.3	0.0922895	0.110445	8.57024	0.012887	0.989718		0	0	0.557131	0	0	0	0	0	0
AC005921.1	0.000661139	0	8.59846	0	1		0	0	0	0	0	0	0	0	0
AC005921.2	0.9105	0.238124	1.90595	0.124937	0.900573		0.163654	0	0	0	0	0.526848	0	0	0.333033
AC005921.3	0.0443751	0	8.60134	0	1		0	0	0	0	0	0	0	0	0
AC005921.4	0.0105008	-1.5435	8.5805	-0.179885	0.857243		0	0	0	0	0	0	0.316653	0	0
AC005943.2	0.0038059	-0.932706	8.58926	-0.10859	0.913528		0.163654	0	0	0	0	0	0	0	0
AC005944.1	0.219956	-1.83338	6.21625	-0.294933	0.768045		0.163654	0	0.557131	2.37665	0	0	0.316653	0	0
AC005951.1	0.0224733	-2.58583	8.59063	-0.301006	0.76341		0	0	0	0	0	0.0878081	0	0	0
AC005954.1	0						0	0	0	0	0	0	0	0	0
AC005954.2	0.0195901	-0.479993	8.57223	-0.055994	0.955347		0	0	0.557131	0	0	0.0878081	0	0	0.111011
AC005962.1	0.00371226	-1.53178	8.58282	-0.17847	0.858354		0	0	0	0	0	0.0878081	0	0	0
AC005962.2	0.000923158	0	8.59133	0	1		0	0	0	0	0	0	0	0	0
AC005972.3	0.0185339	-2.20353	8.57996	-0.256823	0.797316		0.163654	0	0	0	0	0	0.633305	0	0
AC005993.1	0.00389628	0	8.59039	0	1		0	0	0	0	0	0	0	0	0
AC006001.2	0.0364525	1.10326	8.57804	0.128615	0.897662		0	0	0	0	0	0.0878081	0	0	0
AC006001.3	1.46456	-1.48795	0.887121	-1.67728	0.0934882	0.586417	0.654615	0	0.557131	4.75331	5.22503	3.33671	3.79983	0	1.66517
AC006008.1	0.00916509	0	8.58577	0	1		0	0	0	0	0	0	0	0	0
AC006017.1	0.00184632	0	8.58602	0	1		0	0	0	0	0	0	0	0	0
AC006017.2	0.0565933	-3.20976	8.58267	-0.373982	0.708418		0	0	0	0	0	0.175616	0.633305	0	0.555056
AC006019.1	0.00571772	0	8.59905	0	1		0	0	0	0	0	0	0	0	0
AC006020.1	0.0192365	0	8.58671	0	1		0	0	0	0	0	0	0	0	0
AC006023.3	0.014728	-2.99344	8.58767	-0.348574	0.727409		0	0	0	0	0	0	0.633305	0	0
AC006026.1	0.0073506	0.57299	8.58594	0.0667359	0.946792		0.163654	0	0	0	0	0	0	0	0
AC006027.1	0.00832826	0	8.58667	0	1		0	0	0	0	0	0	0	0	0
AC006028.1	0.125396	0.298263	7.36484	0.0404982	0.967696		0.654615	0	0.557131	0	0	0.175616	0	0	0.111011
AC006030.1	0.00296063	0	8.5929	0	1		0	0	0	0	0	0	0	0	0
AC006033.1	0.0185554	-2.13555	8.5716	-0.249143	0.80325		0	0	0	0	0	0	0.316653	0	0.111011
AC006042.1	0						0	0	0	0	0	0	0	0	0
AC006042.2	0.123715	-0.235373	8.55202	-0.0275225	0.978043		0.327308	0	0.557131	0	0	0.0878081	0.316653	0	0.777078
AC006042.3	0.00448231	0	8.60133	0	1		0	0	0	0	0	0	0	0	0
AC006058.1	0.0296912	0	8.59001	0	1		0	0	0	0	0	0	0	0	0
AC006058.2	0.0247405	0	8.59752	0	1		0	0	0	0	0	0	0	0	0
AC006058.3	0.00118141	0	8.5966	0	1		0	0	0	0	0	0	0	0	0
AC006058.4	0.00540546	0	8.59119	0	1		0	0	0	0	0	0	0	0	0
AC006059.1	0.0690972	-1.51564	8.57491	-0.176753	0.859703		0	0	0	0	1.04501	0.0878081	0	0	0
AC006059.2	0.0315993	0.793294	8.57578	0.092504	0.926298		0	0	0	0	0	0.0878081	0	0	0.111011
AC006059.5	0.0390182	0.391906	8.57205	0.0457191	0.963534		0	0	0.557131	0	0	0	0	0	0
AC006062.1	0.00945946	0	8.60268	0	1		0	0	0	0	0	0	0	0	0
AC006063.2	0.0138555	0	8.5898	0	1		0	0	0	0	0	0	0	0	0
AC006063.3	0.000543373	0	8.60058	0	1		0	0	0	0	0	0	0	0	0
AC006064.1	0.0302976	0	8.60268	0	1		0	0	0	0	0	0	0	0	0
AC006064.2	0.00643787	-1.10463	8.58405	-0.128684	0.897607		0	0	0	0	0	0	0	0	0.111011
AC006064.4	2.14682	-0.203995	0.954607	-0.213696	0.830784	0.971504	2.1275	0	5.01418	2.37665	1.04501	0.0878081	0	0	0.222022
AC006077.1	0.0385816	1.56454	8.56541	0.182658	0.855066		0.490962	0	0	0	0	0.263424	0	0	0
AC006077.2	0.208898	-0.659918	5.00706	-0.131797	0.895145		0	0	1.67139	0	0	0.526848	0	0	1.33213
AC006111.2	0.00645373	-1.83397	8.59635	-0.213343	0.831059		0	0	0	0	0	0	0	0	0.222022
AC006111.3	0.00258165	-1.98159	8.59627	-0.230518	0.81769		0	0	0	0	0	0	0	0	0.111011
AC006115.2	0.188359	-0.787468	6.00962	-0.131035	0.895748		0.163654	0	0	0	0	0.790273	0	0	0.666067
AC006116.1	0.00603145	0	8.59429	0	1		0	0	0	0	0	0	0	0	0
AC006116.10	0.0105678	0	8.59905	0	1		0	0	0	0	0	0	0	0	0
AC006116.2	0.00204205	-2.31823	8.59077	-0.269851	0.787275		0	0	0	0	0	0.0878081	0	0	0
AC006116.3	0.00172478	0	8.59931	0	1		0	0	0	0	0	0	0	0	0
AC006116.4	0.000923158	0	8.59133	0	1		0	0	0	0	0	0	0	0	0
AC006116.5	0.00307098	0	8.60003	0	1		0	0	0	0	0	0	0	0	0
AC006116.8	0.00802653	0	8.59477	0	1		0	0	0	0	0	0	0	0	0
AC006122.1	0.0498914	2.15114	8.5648	0.25116	0.80169		0.654615	0	0	0	0	0.263424	0	0	0
AC006127.1	0						0	0	0	0	0	0	0	0	0
AC006128.1	0.000543373	0	8.60058	0	1		0	0	0	0	0	0	0	0	0
AC006130.1	0.000923158	0	8.59133	0	1		0	0	0	0	0	0	0	0	0
AC006130.2	0.0249903	0.271236	8.5697	0.0316506	0.974751		0	0	0	0	0	0.175616	0	0	0.111011
AC006130.3	0.00331026	0	8.5839	0	1		0	0	0	0	0	0	0	0	0
AC006141.1	0.989567	0.937138	1.38744	0.675443	0.499395		0.654615	9.30814	0.557131	2.37665	0	0.351232	1.58326	0	0.555056
AC006144.1	0.00879322	-0.0317629	8.58171	-0.00370123	0.997047		0.327308	0	0	0	0	0	0	0	0
AC006160.1	0.000747051	0	8.59912	0	1		0	0	0	0	0	0	0	0	0
AC006197.2	0						0	0	0	0	0	0	0	0	0
AC006206.1	0.00184632	0	8.58602	0	1		0	0	0	0	0	0	0	0	0
AC006206.2	0.0224177	1.35259	8.57486	0.157739	0.874662		0.654615	0	0	0	0	0	0	0	0
AC006207.1	0.0142218	0	8.59241	0	1		0	0	0	0	0	0	0	0	0
AC006210.2	0.142741	-2.00536	8.56328	-0.234181	0.814844		0.163654	0	0.557131	0	0	0	0	0	0.222022
AC006213.1	0.0411303	-0.590566	8.57645	-0.0688591	0.945102		0	0	0	0	0	0	0.316653	0	0
AC006213.2	0.111139	-0.666855	8.55451	-0.0779536	0.937865		0.490962	0	0	0	0	0.526848	0.633305	0	0.555056
AC006213.3	0.0265995	0.0307666	8.57672	0.00358723	0.997138		0	0	0	0	0	0.175616	0	0	0
AC006213.4	0.132105	0.670408	8.57814	0.0781531	0.937706		0	0	0	0	0	0.0878081	0	0	0
AC006213.5	0.00203747	0	8.60178	0	1		0	0	0	0	0	0	0	0	0
AC006213.6	0.0116696	-1.37087	8.57023	-0.159957	0.872915		0	0	0	0	0	0.351232	0	0	0
AC006230.1	0.181319	-0.925664	7.10363	-0.130309	0.896322		0	0	0.557131	0	0	0	0.316653	0	1.11011
AC006237.1	0.00393162	-1.73263	8.59139	-0.201671	0.840174		0	0	0	0	0	0.0878081	0	0	0
AC006238.1	0.0308759	0	8.58793	0	1		0	0	0	0	0	0	0	0	0
AC006252.1	0.00598114	0	8.59733	0	1		0	0	0	0	0	0	0	0	0
AC006254.1	0.0194942	-1.00795	8.57745	-0.117512	0.906454		0.163654	0	0	0	0	0	0	0	0
AC006254.3	0.00204205	-2.31823	8.59077	-0.269851	0.787275		0	0	0	0	0	0.0878081	0	0	0
AC006262.1	0.00188957	0	8.60195	0	1		0	0	0	0	0	0	0	0	0
AC006262.2	0.00258165	-1.98159	8.59627	-0.230518	0.81769		0	0	0	0	0	0	0	0	0.111011
AC006262.3	0						0	0	0	0	0	0	0	0	0
AC006262.4	0.00198342	0	8.59849	0	1		0	0	0	0	0	0	0	0	0
AC006270.1	0.00184632	0	8.58602	0	1		0	0	0	0	0	0	0	0	0
AC006277.1	0.00568032	0	8.59651	0	1		0	0	0	0	0	0	0	0	0
AC006296.3	0						0	0	0	0	0	0	0	0	0
AC006299.1	0.305846	-2.30032	8.58433	-0.267967	0.788725		0	0	0	0	0	0.0878081	0	0	0
AC006305.1	0.011904	0	8.59717	0	1		0	0	0	0	0	0	0	0	0
AC006320.1	0.174813	0.413322	8.55562	0.04831	0.961469		0.163654	0	3.34279	2.37665	0	0	0	0	0
AC006330.1	0.307303	-1.28611	6.22141	-0.206723	0.836226		0	0	0	0	0	0.0878081	0	0	0
AC006355.2	0						0	0	0	0	0	0	0	0	0
AC006357.1	0.000543373	0	8.60058	0	1		0	0	0	0	0	0	0	0	0
AC006369.1	0.0155967	-1.05681	8.57035	-0.123311	0.901861		0	0	0	0	0	0.351232	0	0	0
AC006372.3	0						0	0	0	0	0	0	0	0	0
AC006372.4	0						0	0	0	0	0	0	0	0	0
AC006378.1	0.0477235	0	8.58532	0	1		0	0	0	0	0	0	0	0	0
AC006380.1	0.101837	0	8.6002	0	1		0	0	0	0	0	0	0	0	0
AC006390.1	0.00258165	-1.98159	8.59627	-0.230518	0.81769		0	0	0	0	0	0	0	0	0.111011
AC006427.2	0.0266448	-2.4316	8.58917	-0.283101	0.7771		0	0	0	0	0	0	0	0	0.444044
AC006435.3	0.0297766	0	8.59843	0	1		0	0	0	0	0	0	0	0	0
AC006441.3	0.439711	0	8.58254	0	1		0	0	0	0	0	0	0	0	0
AC006441.4	0.0040841	-2.6555	8.58757	-0.309227	0.757149		0	0	0	0	0	0.175616	0	0	0
AC006445.1	0.219988	-0.197669	4.86911	-0.0405966	0.967618		0.981923	0	0	2.37665	0	0.790273	0	0	0.111011
AC006445.2	0.58531	-0.19205	1.62548	-0.11815	0.905949		0.818269	0	0	2.37665	0	0.790273	0.316653	0	0.111011
AC006445.3	0.0142218	0	8.59241	0	1		0	0	0	0	0	0	0	0	0
AC006449.2	0.300295	-1.4393	3.67581	-0.391559	0.695384		0	0	0	0	0	0.878081	0	0	0.777078
AC006449.3	0.00516331	-2.21887	8.59478	-0.258165	0.79628		0	0	0	0	0	0	0	0	0.222022
AC006449.5	0.0182791	0	8.58145	0	1		0	0	0	0	0	0	0	0	0
AC006449.6	0.271456	0.152485	3.95048	0.0385992	0.96921		0.163654	0	0.557131	0	0	0.263424	0	0	0.444044
AC006449.7	0.00331285	0	8.5858	0	1		0	0	0	0	0	0	0	0	0
AC006460.1	0.170498	1.46411	8.56734	0.170895	0.864307		0.163654	0	0	0	0	0	0.316653	0	0
AC006460.2	0.219778	3.60853	8.57215	0.420959	0.673785		0	4.65407	0	0	0	0	0	0	0
AC006480.1	0.000923158	0	8.59133	0	1		0	0	0	0	0	0	0	0	0
AC006480.2	0.435519	-0.786065	3.79228	-0.20728	0.835791		0.327308	0	0	2.37665	0	0.175616	0.316653	0	0
AC006483.1	0.0157451	0	8.59443	0	1		0	0	0	0	0	0	0	0	0
AC006483.2	0.00972683	-1.93724	8.58963	-0.225532	0.821565		0	0	0	0	0	0	0.316653	0	0
AC006486.1	0.00447122	-1.4298	8.59851	-0.166285	0.867933		0	0	0	0	0	0	0	0	0.111011
AC006486.2	0.908987	0.411304	1.60165	0.256801	0.797332		0.490962	4.65407	0.557131	0	0	0.175616	0.316653	0	0.111011
AC006504.1	0.0355426	-1.40244	8.56827	-0.163678	0.869985		0	0	0	0	0	0.175616	0	0	0
AC006504.3	0.00192846	0	8.59764	0	1		0	0	0	0	0	0	0	0	0
AC006504.5	1.19702	-1.43138	1.21502	-1.17807	0.238768	0.779061	1.96385	0	0	0	0	3.33671	0.316653	0	1.55416
AC006504.7	0.155851	0.271842	8.5717	0.0317139	0.9747		0.163654	0	0	0	0	0	0	0	0
AC006509.1	0.0159261	-1.74984	8.57896	-0.203969	0.838378		0	0	0	0	0	0.0878081	0.316653	0	0.111011
AC006511.2	0.0147787	0	8.58558	0	1		0	0	0	0	0	0	0	0	0
AC006511.3	3.75766	-0.719599	0.975305	-0.73782	0.460624	0.879002	8.51	4.65407	11.6998	14.2599	1.04501	7.55149	0.949958	0	0.111011
AC006511.6	0.000661139	0	8.59846	0	1		0	0	0	0	0	0	0	0	0
AC006512.1	0.0177719	0	8.58079	0	1		0	0	0	0	0	0	0	0	0
AC006517.2	0						0	0	0	0	0	0	0	0	0
AC006518.1	0.00276947	0	8.58404	0	1		0	0	0	0	0	0	0	0	0
AC006518.2	0.0097415	0	8.59322	0	1		0	0	0	0	0	0	0	0	0
AC006525.1	0.00516331	-2.21887	8.59478	-0.258165	0.79628		0	0	0	0	0	0	0	0	0.222022
AC006529.1	0.0325612	0	8.60162	0	1		0	0	0	0	0	0	0	0	0
AC006530.1	0.00693909	0	8.58483	0	1		0	0	0	0	0	0	0	0	0
AC006538.1	0.0646939	2.08171	8.56887	0.242939	0.808053		0.654615	0	0	0	0	0.0878081	0	0	0
AC006538.2	0.00538725	0	8.59091	0	1		0	0	0	0	0	0	0	0	0
AC006538.3	0.0090888	-1.86134	8.5909	-0.216664	0.82847		0	0	0	0	0	0	0.316653	0	0
AC006538.4	0						0	0	0	0	0	0	0	0	0
AC006539.1	0.0456303	-0.784256	8.56179	-0.0915995	0.927016		0.163654	0	0	0	0	0.351232	0	0	0
AC006539.2	0.00425239	0	8.59795	0	1		0	0	0	0	0	0	0	0	0
AC006547.1	0.0377445	-0.592886	8.56987	-0.0691826	0.944844		0	0	0	0	0	0	0	0	0.444044
AC006547.2	0.358195	0	8.59195	0	1		0	0	0	0	0	0	0	0	0
AC006547.3	0.151523	0	8.57575	0	1		0	0	0	0	0	0	0	0	0
AC006557.5	0.0606549	-2.50714	8.58944	-0.291886	0.770374		0	0	0	0	0	0.0878081	0	0	0
AC006566.1	0.00258542	-2.1275	8.59274	-0.247593	0.804449		0	0	0	0	0	0.0878081	0	0	0
AC006566.2	0.0754506	0	8.58712	0	1		0	0	0	0	0	0	0	0	0
AC006581.2	0.00283463	0	8.60393	0	1		0	0	0	0	0	0	0	0	0
AC006600.2	0.00312503	-1.74916	8.59779	-0.203443	0.838789		0	0	0	0	0	0	0	0	0.111011
AC006924.1	0.00204205	-2.31823	8.59077	-0.269851	0.787275		0	0	0	0	0	0.0878081	0	0	0
AC006927.1	0.0132148	-0.188346	8.57633	-0.0219612	0.982479		0	0	0	0	0	0	0	0	0.222022
AC006942.1	0.218061	-0.981495	7.04766	-0.139265	0.88924		0	0	0	0	0	0.0878081	0.633305	0	0.111011
AC006946.2	0.444876	0.821899	3.05866	0.268712	0.788151		0.327308	0	0	0	0	1.66835	0	0	0.555056
AC006946.3	0.0308018	-1.5128	8.56449	-0.176636	0.859794		0.327308	0	0	0	0	0.878081	0	0	0
AC006960.1	0						0	0	0	0	0	0	0	0	0
AC006963.1	0.00118141	0	8.5966	0	1		0	0	0	0	0	0	0	0	0
AC006965.1	0.0316112	-2.21271	8.59589	-0.257414	0.796859		0	0	0	0	0	0	0	0	0.111011
AC006970.1	0.0162638	-3.12763	8.58774	-0.364197	0.715711		0	0	0	0	0	0.0878081	0	0	0
AC006971.1	0.0494239	0.402755	8.57869	0.0469483	0.962554		0.163654	0	0.557131	0	0	0	0	0	0
AC006978.1	0.539401	-0.850637	2.19551	-0.387444	0.698427		0.490962	0	0	0	3.13502	0.351232	1.58326	0	1.33213
AC006978.2	0						0	0	0	0	0	0	0	0	0
AC006994.1	0.0397686	-2.77011	8.58755	-0.322572	0.747019		0	0	0	0	1.04501	0	0	0	0.444044
AC007000.2	0.0136592	-0.431395	8.57652	-0.0502995	0.959884		0	0	0	0	0	0.175616	0	0	0
AC007000.4	0.0258919	0	8.59186	0	1		0	0	0	0	0	0	0	0	0
AC007009.1	0.0130932	-0.464211	8.57751	-0.0541195	0.95684		0	0	0	0	0	0.175616	0	0	0
AC007014.1	0.0374977	-0.0761114	8.57755	-0.00887332	0.99292		0	0	0	0	0	0	0	0	0.333033
AC007014.2	0.0293162	-2.04687	8.57659	-0.238658	0.811371		0	0	0	0	0	0.526848	0	0	0
AC007016.1	0.226951	0	8.59344	0	1		0	0	0	0	0	0	0	0	0
AC007029.1	0.00717023	-1.4523	8.5823	-0.169221	0.865623		0.163654	0	0	0	0	0.0878081	0	0	0
AC007032.1	0.346153	-0.0952683	2.81256	-0.0338724	0.972979		0	0	0.557131	0	0	0.175616	0.949958	0	0.666067
AC007036.1	0						0	0	0	0	0	0	0	0	0
AC007036.2	0.0124343	0.515858	8.58265	0.0601047	0.952072		0.163654	0	0	0	0	0	0	0	0
AC007036.5	0.011481	-1.69278	8.57211	-0.197475	0.843455		0	0	0	0	0	0.351232	0	0	0
AC007038.1	0.181046	-4.22303	8.20529	-0.514672	0.606782		0	0	0	0	0	0.614656	0.633305	0	0
AC007040.2	0.402173	0.889127	2.8121	0.316179	0.751867		0	0	0.557131	2.37665	0	0.0878081	0.316653	0	0.222022
AC007066.1	0.080458	0.956679	8.54591	0.111946	0.910866		0.327308	0	0.557131	0	0	0.965889	0	0	0.111011
AC007066.2	0.188892	-0.0996265	6.93158	-0.0143728	0.988533		0	4.65407	0.557131	0	0	0.43904	0	0	0.111011
AC007066.3	0.0103378	-1.07724	8.59937	-0.12527	0.90031		0	0	0	0	0	0	0	0	0.111011
AC007098.1	32.9026	1.80888	1.43131	1.26379	0.206304	0.74435	10.4738	18.6163	6.68558	7.12996	1.04501	0.175616	0.949958	0	0
AC007099.1	0.000661139	0	8.59846	0	1		0	0	0	0	0	0	0	0	0
AC007106.2	0.111323	-0.861052	8.59013	-0.100237	0.920156		0.163654	0	0	0	0	0	0	0	0
AC007114.1	0.354323	-0.109402	4.35309	-0.0251321	0.97995		0.327308	0	0	0	0	0.878081	0	0	1.11011
AC007114.2	0.218922	1.50211	4.95077	0.30341	0.761578		0.163654	0	0.557131	0	0	0.351232	0.316653	0	0
AC007126.1	0.00276947	0	8.58404	0	1		0	0	0	0	0	0	0	0	0
AC007136.1	0						0	0	0	0	0	0	0	0	0
AC007159.1	0.0487957	-0.247197	8.56284	-0.0288685	0.976969		0.327308	0	0	0	0	0.965889	0	0	0
AC007160.1	0.513263	-0.526715	1.88763	-0.279035	0.780218		1.47288	4.65407	0	2.37665	1.04501	0.526848	0.316653	0	0
AC007161.1	0.0128933	-0.0820073	8.57308	-0.00956567	0.992368		0.327308	0	0	0	0	0.0878081	0	0	0
AC007179.1	0.00276947	0	8.58404	0	1		0	0	0	0	0	0	0	0	0
AC007182.1	0.00188957	0	8.60195	0	1		0	0	0	0	0	0	0	0	0
AC007182.2	2.71813	-0.795065	0.913574	-0.87028	0.384147	0.845609	8.01904	0	3.89992	0	0	1.84397	0.316653	0	1.44314
AC007191.1	0.0674018	-3.51011	8.56021	-0.410049	0.68177		0	0	0	0	1.04501	0	0	0	0
AC007192.2	0.0259131	0.556499	8.58133	0.06485	0.948293		0	0	1.11426	0	0	0	0	0	0
AC007193.1	0.0358687	-0.685262	8.58243	-0.0798448	0.936361		0	0	0	0	0	0	0	0	0.333033
AC007215.1	0.0901219	-0.859532	8.56896	-0.100308	0.9201		0	0	0	0	0	0.175616	0	0	0
AC007216.1	0						0	0	0	0	0	0	0	0	0
AC007216.2	0.116349	0	8.60543	0	1		0	0	0	0	0	0	0	0	0
AC007216.3	0.15467	-3.035	7.04286	-0.430932	0.666518		0	0	0	0	0	0.0878081	0.316653	0	0.333033
AC007216.4	0.0045617	0	8.58372	0	1		0	0	0	0	0	0	0	0	0
AC007220.1	0.0204313	0	8.59889	0	1		0	0	0	0	0	0	0	0	0
AC007224.2	0.00660348	0	8.58879	0	1		0	0	0	0	0	0	0	0	0
AC007225.1	0.00188957	0	8.60195	0	1		0	0	0	0	0	0	0	0	0
AC007229.1	0.0636373	-0.008156	8.55834	-0.000952988	0.99924		0	0	0.557131	0	0	0.175616	0	0	0
AC007237.1	0.0228647	0	8.59112	0	1		0	0	0	0	0	0	0	0	0
AC007238.1	0.611397	0.30771	1.85513	0.16587	0.86826		1.14558	0	2.78566	0	0	0.702465	0	0	0.333033
AC007240.2	0.000747051	0	8.59912	0	1		0	0	0	0	0	0	0	0	0
AC007240.3	0.00316431	0	8.59083	0	1		0	0	0	0	0	0	0	0	0
AC007250.1	0.00543427	0	8.59293	0	1		0	0	0	0	0	0	0	0	0
AC007255.1	0.00808385	-1.65993	8.59806	-0.193059	0.846913		0	0	0	0	0	0	0	0	0.222022
AC007255.2	0.00188957	0	8.60195	0	1		0	0	0	0	0	0	0	0	0
AC007262.2	0.0249315	-1.56417	8.57393	-0.182433	0.855243		0	0	0	0	0	0	0	0	0.111011
AC007271.1	0.000923158	0	8.59133	0	1		0	0	0	0	0	0	0	0	0
AC007272.1	0.00309408	0	8.60358	0	1		0	0	0	0	0	0	0	0	0
AC007277.1	0.217101	0	8.59307	0	1		0	0	0	0	0	0	0	0	0
AC007279.1	0						0	0	0	0	0	0	0	0	0
AC007292.1	0.0177895	0	8.5868	0	1		0	0	0	0	0	0	0	0	0
AC007292.2	0.00773146	-1.05709	8.60055	-0.12291	0.902179		0	0	0	0	0	0	0	0	0.111011
AC007292.3	0.006496	0	8.60484	0	1		0	0	0	0	0	0	0	0	0
AC007298.2	0.00184632	0	8.58602	0	1		0	0	0	0	0	0	0	0	0
AC007312.1	0.00188957	0	8.60195	0	1		0	0	0	0	0	0	0	0	0
AC007318.1	0.0255324	0	8.58086	0	1		0	0	0	0	0	0	0	0	0
AC007319.1	0.00699296	0	8.58632	0	1		0	0	0	0	0	0	0	0	0
AC007326.1	0.0326304	0	8.59473	0	1		0	0	0	0	0	0	0	0	0
AC007327.1	0.000923158	0	8.59133	0	1		0	0	0	0	0	0	0	0	0
AC007336.1	0.0678895	1.75597	8.57017	0.204893	0.837655		0.327308	0	0	0	0	0.0878081	0	0	0
AC007336.3	0.136042	0	8.58613	0	1		0	0	0	0	0	0	0	0	0
AC007342.1	0.030675	-1.92107	8.57561	-0.224015	0.822745		0	0	0	0	0	0	0.949958	0	0
AC007342.3	0.0843006	-1.65841	8.58898	-0.193086	0.846891		0	0	0	2.37665	0	0	0	0	0
AC007342.4	0.018775	-0.209672	8.57605	-0.0244486	0.980495		0	0	0	0	0	0.0878081	0	0	0.111011
AC007342.5	0.00487404	0	8.58173	0	1		0	0	0	0	0	0	0	0	0
AC007342.6	0.00224115	0	8.60019	0	1		0	0	0	0	0	0	0	0	0
AC007342.7	0.0156321	-0.28624	8.57668	-0.0333742	0.973376		0	0	0	0	0	0.0878081	0	0	0
AC007342.8	0.0040841	-2.6555	8.58757	-0.309227	0.757149		0	0	0	0	0	0.175616	0	0	0
AC007342.9	0						0	0	0	0	0	0	0	0	0
AC007344.1	0.00625097	0	8.60327	0	1		0	0	0	0	0	0	0	0	0
AC007349.3	0.0038059	-0.932706	8.58926	-0.10859	0.913528		0.163654	0	0	0	0	0	0	0	0
AC007365.1	0.0624992	-2.66667	8.58568	-0.310595	0.756108		0	0	0	0	0	0	0.633305	0	0
AC007370.1	0.00879322	-0.0317629	8.58171	-0.00370123	0.997047		0.327308	0	0	0	0	0	0	0	0
AC007370.2	0.0156547	0	8.58143	0	1		0	0	0	0	0	0	0	0	0
AC007378.1	0.00594207	0	8.58831	0	1		0	0	0	0	0	0	0	0	0
AC007381.1	0.0038059	-0.932706	8.58926	-0.10859	0.913528		0.163654	0	0	0	0	0	0	0	0
AC007383.1	0.0528019	0.323039	8.57032	0.0376928	0.969933		0	0	0	0	0	0.0878081	0.633305	0	0
AC007383.2	0.0779699	-0.241313	8.56891	-0.0281615	0.977533		0	0	0	0	0	0.351232	0.316653	0	0.111011
AC007384.1	0.038527	-1.57318	8.57082	-0.183551	0.854366		0	0	0	0	0	0.263424	0	0	0.222022
AC007387.2	0.00118141	0	8.5966	0	1		0	0	0	0	0	0	0	0	0
AC007389.1	0.116387	-1.78845	8.59873	-0.20799	0.835237		0	0	0	0	0	0	0	0	0.222022
AC007389.2	0.0035447	0	8.59232	0	1		0	0	0	0	0	0	0	0	0
AC007389.3	0.00705288	-1.69753	8.5966	-0.197466	0.843463		0	0	0	0	0	0	0	0	0.222022
AC007390.1	0.133871	0.161325	8.56295	0.0188398	0.984969		0	0	0	0	0	0.0878081	0	0	0.111011
AC007391.1	0.00204205	-2.31823	8.59077	-0.269851	0.787275		0	0	0	0	0	0.0878081	0	0	0
AC007391.2	0.00804314	0	8.59083	0	1		0	0	0	0	0	0	0	0	0
AC007391.3	0.0321742	-0.511305	8.56462	-0.0596997	0.952395		0.490962	0	0	0	0	0.614656	0	0	0
AC007405.1	0.0397803	0.255114	8.58128	0.0297292	0.976283		0	0	0	0	0	0.0878081	0	0	0
AC007405.3	1.14818	-2.50992	2.43852	-1.02928	0.303347	0.809601	0.327308	0	0	0	1.04501	0.43904	1.58326	0	0.111011
AC007406.3	0.0092474	-2.94126	8.58731	-0.342513	0.731965		0	0	0	0	0	0.175616	0	0	0.222022
AC007406.5	0.29601	-0.436711	3.48524	-0.125303	0.900284		0.163654	0	0	0	0	0.790273	0.949958	0	0.333033
AC007422.1	0						0	0	0	0	0	0	0	0	0
AC007423.1	0.00864611	0	8.59289	0	1		0	0	0	0	0	0	0	0	0
AC007431.2	0.00516331	-2.21887	8.59478	-0.258165	0.79628		0	0	0	0	0	0	0	0	0.222022
AC007448.1	0.0290296	0	8.59774	0	1		0	0	0	0	0	0	0	0	0
AC007448.4	0.302991	1.42779	4.99982	0.285569	0.775208		0	0	0.557131	0	0	0	0	0	0.111011
AC007448.5	0.165198	-2.27424	8.59111	-0.264719	0.791226		0	0	0	0	0	0	0	0	0.111011
AC007458.1	0.303195	-1.8113	7.12077	-0.254368	0.799211		0.327308	0	0	0	0	0.175616	0	0	0
AC007461.1	0.0872401	-1.12608	8.56538	-0.131469	0.895405		0	0	0	0	3.13502	0	0	0	0
AC007485.1	0.000923158	0	8.59133	0	1		0	0	0	0	0	0	0	0	0
AC007485.2	0.103546	1.72488	8.55648	0.201588	0.840239		0	0	0.557131	0	0	0.351232	0	0	0
AC007491.1	0.000543373	0	8.60058	0	1		0	0	0	0	0	0	0	0	0
AC007493.1	0.0154899	-2.8129	8.59179	-0.327394	0.74337		0	0	0	0	0	0	0	0	0.666067
AC007494.1	0.000661139	0	8.59846	0	1		0	0	0	0	0	0	0	0	0
AC007496.1	0.000543373	0	8.60058	0	1		0	0	0	0	0	0	0	0	0
AC007497.1	0.0524263	0	8.58682	0	1		0	0	0	0	0	0	0	0	0
AC007497.2	0.00258165	-1.98159	8.59627	-0.230518	0.81769		0	0	0	0	0	0	0	0	0.111011
AC007528.1	0.0143989	0	8.59397	0	1		0	0	0	0	0	0	0	0	0
AC007529.1	0.0737156	-0.212804	8.57329	-0.0248218	0.980197		0.163654	0	0	0	0	0	0	0	0.222022
AC007529.2	0.0117529	-1.15112	8.58068	-0.134152	0.893282		0	0	0	0	0	0.175616	0	0	0
AC007535.1	0.00210457	0	8.58706	0	1		0	0	0	0	0	0	0	0	0
AC007537.1	0.993469	0.27086	1.3221	0.204871	0.837673		1.47288	0	0.557131	2.37665	1.04501	2.10739	0.316653	0	0.111011
AC007541.1	0.87439	-1.7891	2.35086	-0.761043	0.446631		0	0	0	0	0	0.0878081	3.16653	0	0.111011
AC007546.1	0.00188957	0	8.60195	0	1		0	0	0	0	0	0	0	0	0
AC007546.3	0.00204205	-2.31823	8.59077	-0.269851	0.787275		0	0	0	0	0	0.0878081	0	0	0
AC007547.1	0.0164203	0	8.58714	0	1		0	0	0	0	0	0	0	0	0
AC007551.1	0.00435377	0	8.58295	0	1		0	0	0	0	0	0	0	0	0
AC007552.2	0						0	0	0	0	0	0	0	0	0
AC007559.1	0.163226	-1.54747	6.05763	-0.255458	0.798369		0	0	0	0	1.04501	0.0878081	0	0	0.111011
AC007562.1	0.00204579	0	8.59423	0	1		0	0	0	0	0	0	0	0	0
AC007563.1	0.00258165	-1.98159	8.59627	-0.230518	0.81769		0	0	0	0	0	0	0	0	0.111011
AC007563.2	0.0946335	1.18061	8.57887	0.137618	0.890542		0	0	0	0	0	0	0	0	0.111011
AC007566.1	0.396894	-0.87802	2.49321	-0.352165	0.724714		0.327308	0	0	0	0	0.702465	1.26661	0	0.777078
AC007569.1	0.0040841	-2.6555	8.58757	-0.309227	0.757149		0	0	0	0	0	0.175616	0	0	0
AC007570.1	0.119314	0	8.60283	0	1		0	0	0	0	0	0	0	0	0
AC007598.1	0.00271686	0	8.60424	0	1		0	0	0	0	0	0	0	0	0
AC007598.2	0.00818315	0	8.5904	0	1		0	0	0	0	0	0	0	0	0
AC007598.3	0.0995598	-0.164613	8.57234	-0.0192028	0.984679		0	0	0.557131	0	0	0	0	0	0.111011
AC007599.2	0.00818315	0	8.5904	0	1		0	0	0	0	0	0	0	0	0
AC007608.1	0						0	0	0	0	0	0	0	0	0
AC007608.3	0.290944	0	8.60171	0	1		0	0	0	0	0	0	0	0	0
AC007608.4	0.0554208	-0.0538029	8.57348	-0.00627551	0.994993		0	0	0	0	1.04501	0	0	0	0
AC007610.1	0						0	0	0	0	0	0	0	0	0
AC007610.2	0.00188957	0	8.60195	0	1		0	0	0	0	0	0	0	0	0
AC007610.3	0.00377914	0	8.60355	0	1		0	0	0	0	0	0	0	0	0
AC007610.4	0.0173543	0	8.59255	0	1		0	0	0	0	0	0	0	0	0
AC007611.1	0.0327688	1.35259	8.57106	0.157809	0.874607		0	0	0.557131	0	0	0	0	0	0.111011
AC007613.1	0.456616	2.94635	3.14653	0.93638	0.349078		1.80019	4.65407	0.557131	0	0	0.351232	0	0	0.222022
AC007614.1	0.0176938	-3.32564	8.583	-0.387469	0.698409		0	0	0	0	0	0.263424	0	0	0.111011
AC007618.1	0.0252722	-2.40358	8.57529	-0.280291	0.779254		0	0	0	0	0	0.175616	0	0	0
AC007619.2	0.00167021	0	8.59089	0	1		0	0	0	0	0	0	0	0	0
AC007620.2	0.0321467	-0.0665427	8.57522	-0.00775987	0.993809		0	0	0	0	0	0.0878081	0	0	0
AC007620.3	0.00554723	0	8.58123	0	1		0	0	0	0	0	0	0	0	0
AC007621.1	0.0302787	1.64186	8.5731	0.191513	0.848124		0.163654	0	0.557131	0	0	0	0	0	0
AC007622.1	0.000543373	0	8.60058	0	1		0	0	0	0	0	0	0	0	0
AC007622.2	0.0148089	-1.15021	8.58258	-0.134016	0.89339		0	0	0	0	0	0	0	0	0.222022
AC007637.1	0.00432873	0	8.60439	0	1		0	0	0	0	0	0	0	0	0
AC007638.1	0.0120629	0	8.59209	0	1		0	0	0	0	0	0	0	0	0
AC007638.2	0.000747051	0	8.59912	0	1		0	0	0	0	0	0	0	0	0
AC007639.1	0.0014941	0	8.59969	0	1		0	0	0	0	0	0	0	0	0
AC007655.2	0.0342475	0.63049	8.56527	0.0736101	0.941321		0.490962	0	0	0	0	0	0.316653	0	0
AC007656.1	0.0040841	-2.6555	8.58757	-0.309227	0.757149		0	0	0	0	0	0.175616	0	0	0
AC007656.4	0.0204313	0	8.59889	0	1		0	0	0	0	0	0	0	0	0
AC007663.1	0						0	0	0	0	0	0	0	0	0
AC007663.2	0.101837	0	8.6002	0	1		0	0	0	0	0	0	0	0	0
AC007663.3	0.0493097	0.891841	8.56949	0.104072	0.917112		0	0	0.557131	0	0	0	0	0	0.111011
AC007663.4	0.00118141	0	8.5966	0	1		0	0	0	0	0	0	0	0	0
AC007666.1	0.00333218	0	8.59448	0	1		0	0	0	0	0	0	0	0	0
AC007671.1	0						0	0	0	0	0	0	0	0	0
AC007673.1	0.00568032	0	8.59651	0	1		0	0	0	0	0	0	0	0	0
AC007679.1	0.0231625	-1.46275	8.57814	-0.170521	0.864601		0	0	0	0	0	0.175616	0.316653	0	0
AC007681.1	0.02032	-1.65768	8.57581	-0.193297	0.846726		0	0	0	0	0	0	0	0	0.111011
AC007683.1	0.748555	-0.812252	1.49221	-0.544328	0.586216		0.654615	0	0	0	5.22503	5.79533	0.633305	0	1.11011
AC007684.1	0.0369304	0	8.58755	0	1		0	0	0	0	0	0	0	0	0
AC007684.2	0.0414555	-2.96367	8.57285	-0.345704	0.729565		0	0	0	0	0	0.0878081	1.58326	0	0
AC007685.1	0.14191	2.00312	6.60153	0.303433	0.76156		0.490962	0	0.557131	2.37665	1.04501	0.175616	0	0	0
AC007686.1	0.46234	1.45238	1.86838	0.777347	0.436954		1.63654	0	1.67139	2.37665	1.04501	0.878081	0.633305	0	0.111011
AC007686.3	0.676112	3.8183	8.54121	0.447045	0.654843		0	0	0	9.50661	0	0.175616	0	0	0
AC007686.4	0.00568032	0	8.59651	0	1		0	0	0	0	0	0	0	0	0
AC007687.1	0.0278189	0	8.58913	0	1		0	0	0	0	0	0	0	0	0
AC007688.1	0.0284436	0	8.59049	0	1		0	0	0	0	0	0	0	0	0
AC007688.2	1.60786	0.156146	0.982693	0.158896	0.873751	0.97824	3.43673	4.65407	1.11426	2.37665	0	5.97095	0.949958	0	0.222022
AC007688.3	0.00204579	0	8.59423	0	1		0	0	0	0	0	0	0	0	0
AC007690.1	0.055271	-1.46187	8.58924	-0.170198	0.864854		0	0	0	2.37665	0	0	0	0	0
AC007695.1	0.133113	0	8.57956	0	1		0	0	0	0	0	0	0	0	0
AC007728.1	0.00198342	0	8.59849	0	1		0	0	0	0	0	0	0	0	0
AC007728.2	0.457735	-0.974006	8.56881	-0.113669	0.9095		0	0	0	0	0	0	0	0	0.222022
AC007731.2	0.00188957	0	8.60195	0	1		0	0	0	0	0	0	0	0	0
AC007731.3	0.000543373	0	8.60058	0	1		0	0	0	0	0	0	0	0	0
AC007743.1	0.00612588	-1.35183	8.59295	-0.157319	0.874994		0	0	0	0	0	0	0	0	0.111011
AC007749.2	0.00622369	0	8.59937	0	1		0	0	0	0	0	0	0	0	0
AC007750.1	0.751801	0.867831	2.30618	0.376307	0.706689		0.327308	0	0	2.37665	0	0	0	0	0
AC007751.1	0.00362634	-1.81599	8.58366	-0.211564	0.832447		0	0	0	0	0	0.0878081	0	0	0
AC007773.1	0.061647	-0.551867	8.56143	-0.0644596	0.948604		0.327308	0	0	0	0	0.175616	0.949958	0	0
AC007780.1	0.020104	0	8.58982	0	1		0	0	0	0	0	0	0	0	0
AC007785.3	0.0739569	-1.70937	8.58253	-0.199169	0.842131		0	0	0	2.37665	0	0	0	0	0
AC007786.1	0.505394	-0.423494	8.56109	-0.0494673	0.960547		0.163654	0	0	0	0	0.0878081	0	14.5538	0
AC007786.3	0						0	0	0	0	0	0	0	0	0
AC007787.2	0.00377914	0	8.60355	0	1		0	0	0	0	0	0	0	0	0
AC007792.1	0.00389827	0	8.60148	0	1		0	0	0	0	0	0	0	0	0
AC007823.1	0.0270123	0	8.58699	0	1		0	0	0	0	0	0	0	0	0
AC007834.2	0.00827564	0	8.58054	0	1		0	0	0	0	0	0	0	0	0
AC007842.1	0.0157241	0.166373	8.57518	0.0194016	0.984521		0.490962	0	0	0	0	0	0	0	0.111011
AC007848.1	0.0201967	0	8.58138	0	1		0	0	0	0	0	0	0	0	0
AC007877.1	0						0	0	0	0	0	0	0	0	0
AC007878.1	0.022463	-0.302508	8.56901	-0.0353025	0.971838		0.490962	0	0	0	0	0	0	0	0.333033
AC007879.2	0.0158673	0	8.59877	0	1		0	0	0	0	0	0	0	0	0
AC007879.3	0.00167021	0	8.59089	0	1		0	0	0	0	0	0	0	0	0
AC007879.4	0						0	0	0	0	0	0	0	0	0
AC007880.1	0.000923158	0	8.59133	0	1		0	0	0	0	0	0	0	0	0
AC007881.3	0.00779684	0	8.58433	0	1		0	0	0	0	0	0	0	0	0
AC007881.4	0.00302772	0	8.5836	0	1		0	0	0	0	0	0	0	0	0
AC007906.1	0.0142218	0	8.59241	0	1		0	0	0	0	0	0	0	0	0
AC007906.2	0.0184775	-1.83183	8.59023	-0.213246	0.831135		0	0	0	0	0	0	0	0	0.333033
AC007919.2	0.017697	-2.81141	8.58455	-0.327496	0.743293		0	0	0	0	0	0	0.633305	0	0
AC007920.2	0.418621	-1.2709	3.77747	-0.336443	0.736537		0	0	0	0	1.04501	0	0	0	0.111011
AC007922.2	0.0038059	-0.932706	8.58926	-0.10859	0.913528		0.163654	0	0	0	0	0	0	0	0
AC007922.4	0.0038059	-0.932706	8.58926	-0.10859	0.913528		0.163654	0	0	0	0	0	0	0	0
AC007938.1	0.000747051	0	8.59912	0	1		0	0	0	0	0	0	0	0	0
AC007938.2	0.0375534	-1.61456	8.57486	-0.18829	0.850649		0	0	0	0	0	0.175616	0	0	0
AC007938.3	0.0152685	0.342373	8.57248	0.0399386	0.968142		0	0	0	0	0	0.175616	0	0	0
AC007950.2	0.00172478	0	8.59931	0	1		0	0	0	0	0	0	0	0	0
AC007952.4	0.00258165	-1.98159	8.59627	-0.230518	0.81769		0	0	0	0	0	0	0	0	0.111011
AC007953.1	0.00258165	-1.98159	8.59627	-0.230518	0.81769		0	0	0	0	0	0	0	0	0.111011
AC007953.2	0.00204579	0	8.59423	0	1		0	0	0	0	0	0	0	0	0
AC007956.1	0.113241	0.555126	8.57822	0.0647134	0.948402		0	4.65407	0	0	0	0	0	0	0
AC007956.2	0.0014941	0	8.59969	0	1		0	0	0	0	0	0	0	0	0
AC007969.1	0.0137854	-0.718543	8.58787	-0.0836695	0.933319		0.163654	0	0	0	0	0	0	0	0
AC007991.2	0.0219007	-0.750024	8.58378	-0.0873769	0.930372		0.163654	0	0	0	0	0	0	0	0
AC007992.1	0.0060044	0.193063	8.58481	0.0224889	0.982058		0.163654	0	0	0	0	0	0	0	0
AC007993.3	0						0	0	0	0	0	0	0	0	0
AC007996.1	0.131883	-1.26297	8.00085	-0.157854	0.874572		0.163654	0	0	0	0	0.614656	1.26661	0	0.222022
AC007998.2	0						0	0	0	0	0	0	0	0	0
AC007998.3	0.00720536	-2.68011	8.59007	-0.312001	0.755039		0	0	0	0	0	0.0878081	0	0	0.222022
AC007998.4	0						0	0	0	0	0	0	0	0	0
AC007998.5	0.00393162	-1.73263	8.59139	-0.201671	0.840174		0	0	0	0	0	0.0878081	0	0	0
AC008011.2	0.156702	3.82207	8.57541	0.445701	0.655813		0	4.65407	0	0	0	0	0	0	0
AC008013.1	0.0122355	-1.27915	8.57832	-0.149114	0.881463		0.327308	0	0	0	0	0.0878081	0	0	0.111011
AC008014.1	0.132146	-2.26201	7.90719	-0.28607	0.774824		0	0	0	0	0	0.790273	0.633305	0	1.66517
AC008015.1	0.00258165	-1.98159	8.59627	-0.230518	0.81769		0	0	0	0	0	0	0	0	0.111011
AC008026.1	1.03263	0.0811128	1.54843	0.052384	0.958223		1.47288	0	0.557131	0	0	1.84397	0	0	0
AC008026.2	0.735959	1.34086	1.52944	0.876702	0.380649		3.10942	0	1.67139	2.37665	0	4.03917	0	0	0.444044
AC008026.3	0.0825363	-2.2783	8.57012	-0.265843	0.79036		0	0	0	0	0	0.263424	0	0	0
AC008033.1	0.0507652	-3.35949	8.58352	-0.391388	0.69551		0	0	0	0	1.04501	0	0	0	0
AC008035.1	0.047565	-1.31779	8.56746	-0.153813	0.877757		0	0	0	0	0	0.351232	0	0	0.777078
AC008038.1	5.85572	0.102377	0.757592	0.135135	0.892505	0.982243	12.274	0	7.24271	9.50661	3.13502	34.5964	7.28301	0	4.32943
AC008040.1	0.0260309	0	8.60047	0	1		0	0	0	0	0	0	0	0	0
AC008060.1	0						0	0	0	0	0	0	0	0	0
AC008063.1	0.010406	0	8.58814	0	1		0	0	0	0	0	0	0	0	0
AC008066.1	0.019399	-1.45269	8.56975	-0.169514	0.865393		0	0	0	0	0	0.0878081	0	0	0
AC008072.1	0.00393162	-1.73263	8.59139	-0.201671	0.840174		0	0	0	0	0	0.0878081	0	0	0
AC008073.1	0						0	0	0	0	0	0	0	0	0
AC008073.3	0.00198342	0	8.59849	0	1		0	0	0	0	0	0	0	0	0
AC008074.2	0.0533883	-3.81909	8.56835	-0.445721	0.655799		0	0	0	0	0	0	0.316653	0	0.111011
AC008079.1	0.0902379	-1.77048	8.55767	-0.206888	0.836098		0	0	0	0	0	0.614656	0	0	0.333033
AC008083.2	0.00566871	0	8.60413	0	1		0	0	0	0	0	0	0	0	0
AC008083.3	0.00407239	0	8.58508	0	1		0	0	0	0	0	0	0	0	0
AC008083.4	0.00324279	-1.95786	8.59638	-0.227754	0.819837		0	0	0	0	0	0	0	0	0.111011
AC008105.1	0.109692	0	8.58292	0	1		0	0	0	0	0	0	0	0	0
AC008105.2	0.219228	-1.70173	4.30276	-0.395498	0.692475		0.654615	0	0	0	1.04501	1.84397	0.316653	0	1.22112
AC008105.3	0.998037	-0.410608	1.31228	-0.312897	0.754359		0.490962	0	1.67139	7.12996	0	0.526848	0	0	0.444044
AC008114.1	0						0	0	0	0	0	0	0	0	0
AC008115.3	0.077047	-2.74351	8.56806	-0.320202	0.748815		0	0	0	0	0	0.351232	1.89992	0	0.444044
AC008115.4	0.00801571	-2.29261	8.58505	-0.267047	0.789433		0	0	0	0	0	0.263424	0	0	0
AC008119.1	0.00817596	0	8.58289	0	1		0	0	0	0	0	0	0	0	0
AC008121.1	0.000543373	0	8.60058	0	1		0	0	0	0	0	0	0	0	0
AC008121.2	0.0628947	0	8.57763	0	1		0	0	0	0	0	0	0	0	0
AC008124.1	2.8661	0.173482	0.98828	0.175539	0.860656	0.97685	1.47288	0	4.45705	4.75331	0	7.20026	2.53322	0	0.555056
AC008126.1	0.000923158	0	8.59133	0	1		0	0	0	0	0	0	0	0	0
AC008127.2	0.0298081	0.354113	8.57293	0.041306	0.967052		0.327308	0	0	0	0	0	0	0	0
AC008147.2	0.400445	0.694012	3.44956	0.201189	0.840551		0.654615	4.65407	0	0	0	0	0	0	0.666067
AC008147.3	0.0290689	0	8.60051	0	1		0	0	0	0	0	0	0	0	0
AC008147.4	0.00603145	0	8.59429	0	1		0	0	0	0	0	0	0	0	0
AC008149.1	0.0239389	0	8.59806	0	1		0	0	0	0	0	0	0	0	0
AC008149.2	0.0740709	0.0296416	8.56692	0.00346	0.997239		0	0	0	0	1.04501	0	0	0	0
AC008163.1	0.00132228	0	8.59847	0	1		0	0	0	0	0	0	0	0	0
AC008164.1	0.00204205	-2.31823	8.59077	-0.269851	0.787275		0	0	0	0	0	0.0878081	0	0	0
AC008170.1	0.0215858	-3.12574	8.58727	-0.363997	0.71586		0	0	0	0	0	0	0.316653	0	0
AC008264.1	0.0257938	0.730652	8.57019	0.0852551	0.932059		0	0	0.557131	0	0	0.0878081	0	0	0
AC008264.2	0.0297873	-0.379717	8.57384	-0.0442879	0.964675		0	0	0	0	0	0	0	0	0.111011
AC008267.1	0.0206226	0	8.59466	0	1		0	0	0	0	0	0	0	0	0
AC008267.2	0.0204313	0	8.59889	0	1		0	0	0	0	0	0	0	0	0
AC008267.4	0						0	0	0	0	0	0	0	0	0
AC008267.7	0.0329409	0	8.58275	0	1		0	0	0	0	0	0	0	0	0
AC008268.1	0.00665741	-1.84374	8.59526	-0.214507	0.830152		0	0	0	0	0	0	0	0	0.222022
AC008269.1	0.0864034	-1.21057	8.57106	-0.141239	0.887681		0	0	0	0	0	0	1.26661	0	0.111011
AC008273.1	0.000747051	0	8.59912	0	1		0	0	0	0	0	0	0	0	0
AC008277.1	0.110837	0	8.59252	0	1		0	0	0	0	0	0	0	0	0
AC008280.2	0.0270272	-0.0203949	8.56237	-0.00238192	0.9981		0	0	0.557131	0	0	0.263424	0	0	0.111011
AC008378.1	0.000661139	0	8.59846	0	1		0	0	0	0	0	0	0	0	0
AC008379.1	0.282731	0.0201507	4.27722	0.00471116	0.996241		0.490962	0	1.11426	0	0	0.43904	0	0	0.444044
AC008379.2	0.000923158	0	8.59133	0	1		0	0	0	0	0	0	0	0	0
AC008385.1	0.00204579	0	8.59423	0	1		0	0	0	0	0	0	0	0	0
AC008391.1	0.00184632	0	8.58602	0	1		0	0	0	0	0	0	0	0	0
AC008393.1	0.0607651	0.348898	8.56462	0.0407371	0.967505		0.163654	0	0	0	0	0.43904	0	0	0
AC008397.1	0						0	0	0	0	0	0	0	0	0
AC008397.2	0						0	0	0	0	0	0	0	0	0
AC008403.2	0.00188957	0	8.60195	0	1		0	0	0	0	0	0	0	0	0
AC008403.3	0.00188957	0	8.60195	0	1		0	0	0	0	0	0	0	0	0
AC008417.1	0.0250495	-2.61583	8.58746	-0.30461	0.760663		0	0	0	0	1.04501	0	0	0	0
AC008429.1	0.0375597	1.15353	8.5786	0.134466	0.893034		0	0	0	0	0	0.0878081	0	0	0
AC008429.2	0.0996366	-0.483312	8.55274	-0.0565096	0.954936		0.163654	0	0	0	0	1.40493	0.316653	0	0
AC008429.3	0.00120451	0	8.6006	0	1		0	0	0	0	0	0	0	0	0
AC008434.1	0.0439437	0.197767	8.5605	0.0231023	0.981569		0.163654	0	0.557131	0	0	0.0878081	0	0	0
AC008438.1	0.0166241	0.277568	8.5888	0.0323175	0.974219		0	0	0.557131	0	0	0	0	0	0
AC008440.1	0.672246	-0.634537	1.41498	-0.448442	0.653834		0.654615	0	1.11426	0	0	0.351232	0.949958	0	0.666067
AC008443.3	0.0142218	0	8.59241	0	1		0	0	0	0	0	0	0	0	0
AC008443.4	0.187152	-0.873642	5.39265	-0.162006	0.871301		0.327308	0	0	0	1.04501	0.965889	0.633305	0	1.22112
AC008443.5	0						0	0	0	0	0	0	0	0	0
AC008443.7	0.0809494	0	8.59814	0	1		0	0	0	0	0	0	0	0	0
AC008443.8	0.0925727	-2.71148	8.5814	-0.315972	0.752024		0	0	0	2.37665	0	0	0.316653	0	0
AC008446.1	0.0503162	-0.253502	8.56273	-0.0296052	0.976382		0.327308	0	0	0	0	0	0	0	0.222022
AC008459.1	0.0163906	-1.79679	8.57173	-0.209618	0.833966		0	0	0	0	0	0.43904	0	0	0.111011
AC008467.1	0.0340646	0	8.58132	0	1		0	0	0	0	0	0	0	0	0
AC008481.1	0.0406096	-0.941456	8.57003	-0.109854	0.912525		0	0	0	0	0	0.175616	0.316653	0	0
AC008481.2	0.142786	0.681086	7.51158	0.0906715	0.927754		0.327308	0	0.557131	2.37665	0	0.0878081	0	0	0
AC008489.1	0.0371272	0.289051	8.58535	0.0336679	0.973142		0.163654	0	0	0	0	0	0	0	0
AC008494.1	0.179964	1.01825	8.12856	0.125269	0.900311		0.490962	0	0.557131	2.37665	0	0.263424	0	0	0
AC008494.3	0.00535348	0	8.60471	0	1		0	0	0	0	0	0	0	0	0
AC008496.2	0						0	0	0	0	0	0	0	0	0
AC008496.3	0.00820818	-0.671587	8.57829	-0.0782891	0.937598		0	0	0	0	0	0	0	0	0.111011
AC008498.1	0.00380361	0	8.60458	0	1		0	0	0	0	0	0	0	0	0
AC008505.1	0.000747051	0	8.59912	0	1		0	0	0	0	0	0	0	0	0
AC008507.1	0.0224792	1.00074	8.58757	0.116533	0.90723		0.163654	0	0	0	0	0	0	0	0
AC008507.2	0.00264794	0	8.58926	0	1		0	0	0	0	0	0	0	0	0
AC008507.5	0.00568032	0	8.59651	0	1		0	0	0	0	0	0	0	0	0
AC008514.2	0						0	0	0	0	0	0	0	0	0
AC008521.2	0.00204205	-2.31823	8.59077	-0.269851	0.787275		0	0	0	0	0	0.0878081	0	0	0
AC008522.1	0.139154	1.75352	8.56557	0.204717	0.837793		0	0	0	0	0	0.351232	0	0	0.111011
AC008525.1	0						0	0	0	0	0	0	0	0	0
AC008532.1	0.0212064	1.32415	8.57365	0.154444	0.87726		0.163654	0	0	0	0	0.0878081	0	0	0
AC008534.2	0.00132228	0	8.59847	0	1		0	0	0	0	0	0	0	0	0
AC008537.2	0.000923158	0	8.59133	0	1		0	0	0	0	0	0	0	0	0
AC008537.3	0.00992973	0	8.60005	0	1		0	0	0	0	0	0	0	0	0
AC008537.4	0.0126063	0	8.5946	0	1		0	0	0	0	0	0	0	0	0
AC008543.1	0.00612614	-2.89146	8.58564	-0.336779	0.736284		0	0	0	0	0	0.263424	0	0	0
AC008543.2	0.118878	0	8.59666	0	1		0	0	0	0	0	0	0	0	0
AC008543.5	0.00188957	0	8.60195	0	1		0	0	0	0	0	0	0	0	0
AC008550.1	0.00118141	0	8.5966	0	1		0	0	0	0	0	0	0	0	0
AC008551.1	0.00276947	0	8.58404	0	1		0	0	0	0	0	0	0	0	0
AC008555.1	0.00646665	-0.516266	8.57523	-0.0602043	0.951993		0	0	0	0	0	0.0878081	0	0	0
AC008555.2	0.0142218	0	8.59241	0	1		0	0	0	0	0	0	0	0	0
AC008555.3	0.0040841	-2.6555	8.58757	-0.309227	0.757149		0	0	0	0	0	0.175616	0	0	0
AC008555.4	0.039449	-1.31397	8.56541	-0.153404	0.878079		0.163654	0	0	0	0	0.175616	0	0	0.777078
AC008555.6	0.0939338	0.0174964	8.56598	0.00204255	0.99837		0	0	0	0	0	0.175616	0.633305	0	0
AC008556.1	0.237021	-2.06724	5.37417	-0.384663	0.700487		0.327308	0	0	0	0	0.175616	0	0	0.666067
AC008567.1	0.00603145	0	8.59429	0	1		0	0	0	0	0	0	0	0	0
AC008567.3	0.00264455	0	8.59851	0	1		0	0	0	0	0	0	0	0	0
AC008568.2	0.123637	-0.143067	8.59249	-0.0166502	0.986716		0	0	0.557131	0	0	0	0	0	0
AC008569.1	0.115957	-1.78053	8.57573	-0.207624	0.835523		0	4.65407	0	0	0	0.0878081	0	0	0
AC008569.2	0.0242758	0	8.58288	0	1		0	0	0	0	0	0	0	0	0
AC008571.1	0.0171971	0.229937	8.57182	0.0268248	0.9786		0	0	0.557131	0	0	0.0878081	0	0	0
AC008574.1	0.000923158	0	8.59133	0	1		0	0	0	0	0	0	0	0	0
AC008575.1	0						0	0	0	0	0	0	0	0	0
AC008592.1	0.00279284	0	8.5958	0	1		0	0	0	0	0	0	0	0	0
AC008592.3	0.000661139	0	8.59846	0	1		0	0	0	0	0	0	0	0	0
AC008592.4	0.0156757	0	8.59217	0	1		0	0	0	0	0	0	0	0	0
AC008608.2	0.5909	0.165705	1.80243	0.0919341	0.92675		0.327308	0	1.11426	2.37665	0	0.175616	0.316653	0	0.777078
AC008610.1	0.4085	-0.133039	8.43975	-0.0157634	0.987423		0	4.65407	0	0	1.04501	0	0	0	0.111011
AC008619.1	0.00108675	0	8.60196	0	1		0	0	0	0	0	0	0	0	0
AC008622.2	0.0590084	-0.0678191	8.57292	-0.00791086	0.993688		0	0	0	0	1.04501	0	0	0	0
AC008629.1	0.0139029	-1.7235	8.56982	-0.201112	0.840611		0	0	0	0	0	0.43904	0	0	0
AC008629.3	0.000923158	0	8.59133	0	1		0	0	0	0	0	0	0	0	0
AC008635.1	0.0124471	-0.267992	8.57602	-0.031249	0.975071		0	0	0	0	0	0.175616	0	0	0
AC008635.2	0.000923158	0	8.59133	0	1		0	0	0	0	0	0	0	0	0
AC008655.2	0.0285464	-0.882476	8.58952	-0.102739	0.91817		0.163654	0	0	0	0	0	0	0	0
AC008659.1	0.00483489	-2.23197	8.58976	-0.259841	0.794987		0	0	0	0	0	0.0878081	0	0	0
AC008663.1	0.020824	0	8.60263	0	1		0	0	0	0	0	0	0	0	0
AC008663.2	0.000923158	0	8.59133	0	1		0	0	0	0	0	0	0	0	0
AC008667.4	0.00279284	0	8.5958	0	1		0	0	0	0	0	0	0	0	0
AC008676.1	0.0055782	-2.19563	8.58664	-0.255703	0.79818		0	0	0	0	0	0.175616	0	0	0
AC008676.2	0.0434488	0.761056	8.57264	0.0887774	0.929259		0.327308	0	0	0	0	0.175616	0	0	0
AC008677.1	0.00889921	0	8.59578	0	1		0	0	0	0	0	0	0	0	0
AC008677.2	1.47127	0.654264	0.857848	0.76268	0.445654	0.873053	7.52808	0	4.45705	2.37665	1.04501	7.37588	2.21657	0	1.88719
AC008686.1	0.0060044	0.193063	8.58481	0.0224889	0.982058		0.163654	0	0	0	0	0	0	0	0
AC008687.4	0.045748	0	8.59949	0	1		0	0	0	0	0	0	0	0	0
AC008691.1	0.000923158	0	8.59133	0	1		0	0	0	0	0	0	0	0	0
AC008703.1	0.0159792	-1.92003	8.59178	-0.223473	0.823167		0	0	0	0	0	0	0	0	0.555056
AC008716.1	0.243522	0.40754	8.54648	0.0476852	0.961967		0	0	0.557131	0	0	0.263424	0	0	0
AC008725.1	0.713871	-0.206805	1.36507	-0.151498	0.879583		1.80019	0	1.11426	0	0	0.43904	0	0	0.444044
AC008731.1	0.00729146	0	8.59555	0	1		0	0	0	0	0	0	0	0	0
AC008734.2	0.0110348	0	8.58923	0	1		0	0	0	0	0	0	0	0	0
AC008735.1	0.0014941	0	8.59969	0	1		0	0	0	0	0	0	0	0	0
AC008735.2	0.0273773	-0.317226	8.59186	-0.0369216	0.970547		0	0	0	0	0	0	0	0	0.111011
AC008735.4	0.00188957	0	8.60195	0	1		0	0	0	0	0	0	0	0	0
AC008736.1	0.071287	0.603053	8.5686	0.0703795	0.943892		0	0	0	0	0	0.175616	0	0	0.222022
AC008738.1	0						0	0	0	0	0	0	0	0	0
AC008738.2	0.164405	-0.584727	8.565	-0.0682693	0.945571		0	0	0	0	0	0.263424	0	0	0.222022
AC008738.3	0.00825861	0	8.58222	0	1		0	0	0	0	0	0	0	0	0
AC008739.3	0.000543373	0	8.60058	0	1		0	0	0	0	0	0	0	0	0
AC008741.1	0						0	0	0	0	0	0	0	0	0
AC008742.1	0.137947	-0.919007	8.57529	-0.107169	0.914655		0	0	0	0	0	0	0.633305	0	0
AC008747.1	0.0029882	0	8.60064	0	1		0	0	0	0	0	0	0	0	0
AC008750.3	0.0138555	0	8.5898	0	1		0	0	0	0	0	0	0	0	0
AC008750.7	0.00447499	-1.62321	8.59266	-0.188906	0.850166		0	0	0	0	0	0.0878081	0	0	0
AC008751.1	0.00409157	0	8.59205	0	1		0	0	0	0	0	0	0	0	0
AC008751.3	0.00310987	0	8.59545	0	1		0	0	0	0	0	0	0	0	0
AC008752.4	0.00347643	0	8.59055	0	1		0	0	0	0	0	0	0	0	0
AC008753.1	0.431137	-1.40965	2.09232	-0.673729	0.500483		2.61846	0	0.557131	0	0	1.58055	0	0	0.555056
AC008758.4	0.0538503	1.38342	8.57668	0.1613	0.871857		0.327308	0	0.557131	0	0	0	0	0	0
AC008758.5	0.000543373	0	8.60058	0	1		0	0	0	0	0	0	0	0	0
AC008758.6	0.000747051	0	8.59912	0	1		0	0	0	0	0	0	0	0	0
AC008759.2	0.00425239	0	8.59795	0	1		0	0	0	0	0	0	0	0	0
AC008760.1	0.0335199	-3.32376	8.58302	-0.387248	0.698572		0	0	0	0	0	0.0878081	0.316653	0	0.111011
AC008760.2	0.104923	-1.79453	8.56313	-0.209565	0.834007		0	0	0	0	0	1.0537	0	0	0.555056
AC008761.1	0.000661139	0	8.59846	0	1		0	0	0	0	0	0	0	0	0
AC008764.10	0.15351	-1.08708	7.10194	-0.153068	0.878344		0	0	0	0	0	0	0.949958	0	0.111011
AC008764.2	0.00626553	-0.926175	8.58151	-0.107927	0.914054		0	0	0	0	0	0.0878081	0	0	0
AC008764.3	0						0	0	0	0	0	0	0	0	0
AC008764.4	0.050093	-0.948132	8.57407	-0.110581	0.911948		0.163654	0	0	0	0	0	0	0	0
AC008764.5	0.00657483	0	8.59675	0	1		0	0	0	0	0	0	0	0	0
AC008764.6	0.020872	-0.153466	8.572	-0.0179032	0.985716		0	0	0	0	0	0	0.316653	0	0
AC008764.7	0.0368496	-1.21179	8.57097	-0.141384	0.887567		0	0	0	0	0	0	0.316653	0	0
AC008764.8	0.115474	0.461615	8.56492	0.053896	0.957018		0.163654	0	0	0	0	0	0.316653	0	0.111011
AC008766.1	0.00613759	0	8.58334	0	1		0	0	0	0	0	0	0	0	0
AC008770.2	0.00132228	0	8.59847	0	1		0	0	0	0	0	0	0	0	0
AC008770.3	0.0348454	-0.698629	8.58659	-0.0813628	0.935153		0.163654	0	0	0	0	0	0	0	0
AC008770.4	0						0	0	0	0	0	0	0	0	0
AC008771.1	1.48207	-1.58526	1.14268	-1.38732	0.165346	0.69492	0.818269	0	0.557131	2.37665	0	2.01959	3.48318	14.5538	7.21572
AC008780.1	0.000543373	0	8.60058	0	1		0	0	0	0	0	0	0	0	0
AC008781.1	0.0281494	0	8.57903	0	1		0	0	0	0	0	0	0	0	0
AC008798.2	0						0	0	0	0	0	0	0	0	0
AC008799.1	0.0797668	-0.797986	8.55444	-0.0932832	0.925679		0.490962	0	0	0	0	0.175616	0.316653	0	0.222022
AC008802.1	0.276841	-0.89024	3.23567	-0.275133	0.783214		0.981923	0	0.557131	0	1.04501	0.965889	0.316653	0	0
AC008810.1	0.00885292	0	8.5818	0	1		0	0	0	0	0	0	0	0	0
AC008813.1	0.682107	-1.48743	1.62472	-0.915495	0.359932		0.327308	0	2.78566	0	0	0.43904	0	0	0.555056
AC008817.1	0.021518	0	8.6031	0	1		0	0	0	0	0	0	0	0	0
AC008850.1	0.031415	0.510228	8.56442	0.0595753	0.952494		0.327308	0	0	0	0	0.263424	0	0	0
AC008868.1	0.0536422	0.959975	8.56927	0.112025	0.910803		0	0	0	0	0	0.263424	0	0	0
AC008869.1	0.0204313	0	8.59889	0	1		0	0	0	0	0	0	0	0	0
AC008870.2	0.101161	1.9093	8.5775	0.222594	0.823852		0.163654	0	0	0	0	0	0	0	0
AC008870.4	0						0	0	0	0	0	0	0	0	0
AC008873.1	0.00281153	0	8.60059	0	1		0	0	0	0	0	0	0	0	0
AC008875.1	0.00350144	0	8.58182	0	1		0	0	0	0	0	0	0	0	0
AC008875.2	0.0156154	-0.488198	8.57047	-0.0569628	0.954575		0	0	0	0	0	0	0.316653	0	0
AC008875.3	1.06557	-1.88806	1.36184	-1.3864	0.165624	0.69493	0.490962	0	0.557131	0	2.09001	0.175616	1.89992	0	1.9982
AC008883.3	0.0250321	0.609786	8.57018	0.071152	0.943277		0.327308	0	0	0	0	0	0	0	0.111011
AC008892.1	0						0	0	0	0	0	0	0	0	0
AC008894.2	0.0261169	1.28663	8.58105	0.149939	0.880813		0	0	0.557131	0	0	0	0	0	0
AC008894.3	0.0755547	-1.10932	8.56056	-0.129586	0.896894		0.327308	0	0	0	0	0.790273	0	0	0.111011
AC008895.1	0.267698	-0.588606	5.49321	-0.107152	0.914669		0.490962	0	0.557131	0	0	0.0878081	0	0	1.33213
AC008897.1	0.000747051	0	8.59912	0	1		0	0	0	0	0	0	0	0	0
AC008897.2	0.00192846	0	8.59764	0	1		0	0	0	0	0	0	0	0	0
AC008897.3	0.00307098	0	8.60003	0	1		0	0	0	0	0	0	0	0	0
AC008906.1	0.196992	0	8.60071	0	1		0	0	0	0	0	0	0	0	0
AC008906.2	0.0188951	0	8.6018	0	1		0	0	0	0	0	0	0	0	0
AC008914.1	0.000923158	0	8.59133	0	1		0	0	0	0	0	0	0	0	0
AC008915.1	0.000543373	0	8.60058	0	1		0	0	0	0	0	0	0	0	0
AC008915.2	0.00530001	-0.409542	8.58851	-0.0476849	0.961967		0.163654	0	0	0	0	0	0	0	0
AC008915.3	0.433051	-0.282663	2.14786	-0.131602	0.895299		0.163654	0	1.11426	0	0	0.0878081	1.26661	0	1.22112
AC008937.3	0.008794	0	8.58845	0	1		0	0	0	0	0	0	0	0	0
AC008945.1	0.00468241	0	8.60022	0	1		0	0	0	0	0	0	0	0	0
AC008945.2	0.00634146	0	8.59662	0	1		0	0	0	0	0	0	0	0	0
AC008946.1	0.0562128	-1.44292	8.57519	-0.168267	0.866373		0	0	0	0	0	0.175616	0	0	0
AC008953.1	0.031101	-0.634058	8.5674	-0.0740082	0.941004		0	0	0	0	0	0.0878081	0	0	0.111011
AC008957.3	0.0904002	-0.988749	8.5892	-0.115115	0.908354		0	0	0	0	0	0	0	0	0.111011
AC008966.1	0.0970469	2.08845	8.56246	0.243908	0.807302		0	0	0.557131	0	0	0	0.316653	0	0
AC008966.2	0.000747051	0	8.59912	0	1		0	0	0	0	0	0	0	0	0
AC008966.3	0.00762772	-2.14242	8.58846	-0.249453	0.80301		0	0	0	0	0	0.0878081	0	0	0
AC008967.1	0.0129565	-0.205113	8.59085	-0.0238757	0.980952		0	0	0.557131	0	0	0	0	0	0
AC008969.1	0.698911	-0.510099	1.44342	-0.353396	0.723792		1.30923	0	1.11426	2.37665	0	1.40493	1.89992	0	1.22112
AC008972.2	0.0351745	-0.364123	8.56617	-0.0425071	0.966094		0.327308	0	0	0	1.04501	0	0	0	0
AC008982.2	0.152018	2.79832	7.08585	0.394916	0.692905		0.818269	0	0.557131	0	0	0.175616	0	0	0.111011
AC008985.1	0.00489035	0	8.60479	0	1		0	0	0	0	0	0	0	0	0
AC009005.1	0.291594	-2.11484	5.10281	-0.414447	0.678547		0	0	0	0	0	0.351232	0.633305	0	0.111011
AC009019.1	0.00568032	0	8.59651	0	1		0	0	0	0	0	0	0	0	0
AC009021.1	0.00983736	-1.1896	8.58693	-0.138536	0.889817		0.163654	0	0	0	0	0	0	0	0
AC009027.1	0.00271686	0	8.60424	0	1		0	0	0	0	0	0	0	0	0
AC009034.1	0.00324279	-1.95786	8.59638	-0.227754	0.819837		0	0	0	0	0	0	0	0	0.111011
AC009041.3	0.00210457	0	8.58706	0	1		0	0	0	0	0	0	0	0	0
AC009044.1	0.00493044	0	8.59745	0	1		0	0	0	0	0	0	0	0	0
AC009053.1	0.0216831	-2.6924	8.5798	-0.313806	0.753668		0	0	0	0	0	0.0878081	0.633305	0	0.111011
AC009053.2	0.00409157	0	8.59205	0	1		0	0	0	0	0	0	0	0	0
AC009053.3	0.0038059	-0.932706	8.58926	-0.10859	0.913528		0.163654	0	0	0	0	0	0	0	0
AC009054.1	0.0122468	-0.0713032	8.58167	-0.00830878	0.993371		0.327308	0	0	0	0	0	0	0	0
AC009054.2	0.0126093	0.00475522	8.58007	0.000554217	0.999558		0	0	0	0	0	0.0878081	0	0	0
AC009060.1	0.0136924	0	8.588	0	1		0	0	0	0	0	0	0	0	0
AC009061.1	0.0180642	-0.986447	8.58209	-0.114942	0.908491		0.327308	0	0	0	0	0	0	0	0.222022
AC009061.2	0.16324	-1.74788	8.55404	-0.204334	0.838093		0	0	0	0	0	0.351232	0	0	2.22022
AC009063.2	0.0196014	0	8.58735	0	1		0	0	0	0	0	0	0	0	0
AC009063.3	0.17787	0.0251312	8.57498	0.00293076	0.997662		0.163654	0	0	0	0	0	0	0	0.333033
AC009063.4	0.00188957	0	8.60195	0	1		0	0	0	0	0	0	0	0	0
AC009065.1	0.0378024	-1.25883	8.57763	-0.146757	0.883324		0	0	0.557131	0	1.04501	0	0	0	0
AC009065.4	0.755012	-0.632516	1.90509	-0.332014	0.739879		0.818269	0	1.11426	0	0	0.0878081	0	0	0.111011
AC009065.5	0.00444164	0	8.6019	0	1		0	0	0	0	0	0	0	0	0
AC009065.7	0.0120629	0	8.59209	0	1		0	0	0	0	0	0	0	0	0
AC009065.8	0.0200796	0	8.59527	0	1		0	0	0	0	0	0	0	0	0
AC009070.1	0.00255328	0	8.59558	0	1		0	0	0	0	0	0	0	0	0
AC009075.2	0.0108267	-1.81513	8.59076	-0.211289	0.832662		0	0	0	0	0	0	0	0	0.111011
AC009078.1	0.00661139	0	8.5986	0	1		0	0	0	0	0	0	0	0	0
AC009078.2	0.0142218	0	8.59241	0	1		0	0	0	0	0	0	0	0	0
AC009078.3	0.223581	0.705505	4.75231	0.148455	0.881983		0.327308	4.65407	0	0	0	0.351232	0	0	0.222022
AC009084.2	0.0892788	0.40431	8.57024	0.0471761	0.962373		0.163654	0	0	0	0	0	0	0	0
AC009084.3	0.00822582	-0.588892	8.59091	-0.0685483	0.945349		0	0	0	0	0	0	0	0	0.111011
AC009086.2	0.000747051	0	8.59912	0	1		0	0	0	0	0	0	0	0	0
AC009087.1	0.0259131	0.556499	8.58133	0.06485	0.948293		0	0	1.11426	0	0	0	0	0	0
AC009088.1	0.0405485	0	8.58736	0	1		0	0	0	0	0	0	0	0	0
AC009088.2	0.0199112	-0.144623	8.57906	-0.0168577	0.98655		0	0	0.557131	0	0	0	0	0	0
AC009088.3	0.311645	-1.61074	8.58379	-0.187649	0.851152		0	0	0	2.37665	0	0	0	0	0
AC009088.4	0.00243294	0	8.60355	0	1		0	0	0	0	0	0	0	0	0
AC009090.1	0.0232834	-0.516315	8.57007	-0.0602463	0.951959		0.163654	0	0	0	0	0	0	0	0.111011
AC009090.3	0.000661139	0	8.59846	0	1		0	0	0	0	0	0	0	0	0
AC009090.4	0.128696	2.42661	8.57437	0.283007	0.777171		0	0	1.11426	0	0	0	0	0	0
AC009090.5	0.0503914	0	8.58684	0	1		0	0	0	0	0	0	0	0	0
AC009090.6	0.0325681	1.35822	8.56447	0.158588	0.873994		0.327308	0	0.557131	0	0	0.0878081	0	0	0
AC009093.1	0.283768	0.382463	3.78318	0.101096	0.919474		0	0	0.557131	0	1.04501	0.0878081	0.633305	0	0.111011
AC009093.10	0						0	0	0	0	0	0	0	0	0
AC009093.2	0.31589	2.90664	4.40322	0.660117	0.509179		0	0	0	4.75331	0	0	0	0	0.111011
AC009093.3	0.00258165	-1.98159	8.59627	-0.230518	0.81769		0	0	0	0	0	0	0	0	0.111011
AC009093.4	0.00120451	0	8.6006	0	1		0	0	0	0	0	0	0	0	0
AC009093.6	0.0516204	0.805462	8.58124	0.0938631	0.925218		0	0	0	0	0	0	0.316653	0	0
AC009093.7	0.0177534	0	8.59387	0	1		0	0	0	0	0	0	0	0	0
AC009093.8	0.0601243	0	8.58318	0	1		0	0	0	0	0	0	0	0	0
AC009094.1	0.443117	-1.56549	3.05723	-0.512064	0.608606		0	0	0.557131	0	0	0.175616	0	0	0.222022
AC009095.1	0.00455066	0	8.60481	0	1		0	0	0	0	0	0	0	0	0
AC009097.1	0.000923158	0	8.59133	0	1		0	0	0	0	0	0	0	0	0
AC009097.2	0.0664589	0	8.58389	0	1		0	0	0	0	0	0	0	0	0
AC009097.3	0.0059771	0	8.60449	0	1		0	0	0	0	0	0	0	0	0
AC009102.2	0.000747051	0	8.59912	0	1		0	0	0	0	0	0	0	0	0
AC009107.2	1.56225	1.10625	0.961569	1.15046	0.249953	0.787862	0.818269	0	1.11426	2.37665	0	2.01959	0.633305	0	0.333033
AC009108.1	0.00462033	-0.968655	8.5772	-0.112934	0.910083		0	0	0	0	0	0.0878081	0	0	0
AC009108.3	0.0181865	1.22479	8.57826	0.142778	0.886466		0	0	0.557131	0	0	0	0	0	0
AC009113.1	0.423216	0.368915	4.10669	0.0898327	0.92842		0.163654	0	0	0	0	0.790273	0	0	0
AC009117.1	0.0110196	0	8.58467	0	1		0	0	0	0	0	0	0	0	0
AC009118.2	0.125838	1.6367	8.5575	0.191259	0.848323		0.490962	0	0	0	0	0.351232	0	0	0
AC009119.1	0.0877616	-0.932544	8.57802	-0.108713	0.91343		0	0	0	0	0	0	0	0	1.44314
AC009120.1	0.115369	0.749709	8.57531	0.0874264	0.930333		0.163654	0	0	0	0	0	0	0	0
AC009120.2	1.0764	-0.409032	1.43909	-0.284229	0.776235	0.964416	0.163654	0	0	7.12996	1.04501	1.1415	0	0	0.777078
AC009120.3	0.000543373	0	8.60058	0	1		0	0	0	0	0	0	0	0	0
AC009120.4	0.0106929	0	8.58157	0	1		0	0	0	0	0	0	0	0	0
AC009120.5	0.0173652	-1.29695	8.59592	-0.15088	0.88007		0	0	0	0	0	0	0	0	0.333033
AC009121.4	0.000923158	0	8.59133	0	1		0	0	0	0	0	0	0	0	0
AC009123.1	0.042141	0.615334	8.57515	0.0717578	0.942795		0.163654	0	0.557131	0	0	0	0	0	0
AC009126.1	0.111147	1.26946	8.5579	0.148338	0.882076		0.163654	0	0.557131	0	0	0.0878081	0	0	0.111011
AC009127.2	0.00968592	-1.46218	8.57679	-0.170482	0.864631		0	0	0	0	0	0.263424	0	0	0
AC009133.1	1.37482	-1.57947	1.35719	-1.16378	0.244513	0.783061	0.163654	0	2.22853	0	0	0.263424	0	0	0.888089
AC009133.2	0.0129565	-0.205113	8.59085	-0.0238757	0.980952		0	0	0.557131	0	0	0	0	0	0
AC009133.4	0.125942	0.886626	8.56782	0.103483	0.917579		0	0	0.557131	0	0	0.0878081	0	0	0
AC009137.2	0.00515916	0	8.5837	0	1		0	0	0	0	0	0	0	0	0
AC009139.1	0.0161801	0	8.59808	0	1		0	0	0	0	0	0	0	0	0
AC009145.3	0.000747051	0	8.59912	0	1		0	0	0	0	0	0	0	0	0
AC009145.4	0.0193851	-2.91788	8.58994	-0.339686	0.734093		0	0	0	0	0	0	0	0	0.222022
AC009148.1	0.105581	-4.57913	8.57418	-0.534061	0.5933		0	0	0	0	1.04501	0.263424	0	0	0
AC009152.3	0.0253892	-2.46832	8.5892	-0.287374	0.773826		0	0	0	0	1.04501	0	0	0	0
AC009152.6	0.00904355	0	8.59298	0	1		0	0	0	0	0	0	0	0	0
AC009159.2	0.00331026	0	8.5839	0	1		0	0	0	0	0	0	0	0	0
AC009159.3	0.0333618	0	8.59797	0	1		0	0	0	0	0	0	0	0	0
AC009163.1	0.0283051	-1.20696	8.5875	-0.140548	0.888227		0	0	0	0	0	0	0	0	0.333033
AC009163.2	0.00666575	-2.81004	8.58741	-0.327227	0.743496		0	0	0	0	0	0.175616	0	0	0.111011
AC009163.3	0.00568032	0	8.59651	0	1		0	0	0	0	0	0	0	0	0
AC009163.7	0.0309089	-1.6779	8.5793	-0.195575	0.844942		0	0	0	0	0	0.263424	0	0	0.333033
AC009166.2	0.00118141	0	8.5966	0	1		0	0	0	0	0	0	0	0	0
AC009171.2	0.248902	-0.748554	8.59441	-0.0870978	0.930594		0	0	0.557131	0	0	0	0	0	0
AC009220.1	0.345664	1.96326	3.06122	0.641331	0.521308		0.981923	4.65407	0.557131	0	0	1.31712	0	0	0
AC009220.2	0.0190098	0.109757	8.5733	0.0128022	0.989786		0.654615	0	0	0	0	0	0	0	0.111011
AC009226.1	0.00184632	0	8.58602	0	1		0	0	0	0	0	0	0	0	0
AC009227.1	0						0	0	0	0	0	0	0	0	0
AC009228.1	0.00713166	0	8.59702	0	1		0	0	0	0	0	0	0	0	0
AC009229.1	0.000543373	0	8.60058	0	1		0	0	0	0	0	0	0	0	0
AC009229.3	0.000923158	0	8.59133	0	1		0	0	0	0	0	0	0	0	0
AC009229.4	0.000923158	0	8.59133	0	1		0	0	0	0	0	0	0	0	0
AC009236.1	0.00316431	0	8.59083	0	1		0	0	0	0	0	0	0	0	0
AC009237.14	0.198594	-0.00289654	4.46987	-0.000648014	0.999483		0	0	1.11426	0	0	0.702465	0	0	0
AC009237.15	0.000923158	0	8.59133	0	1		0	0	0	0	0	0	0	0	0
AC009237.3	0.080049	-0.959873	8.5654	-0.112064	0.910773		0	0	0	0	0	0	0	0	0.333033
AC009242.1	0.0115739	0	8.59213	0	1		0	0	0	0	0	0	0	0	0
AC009244.1	0.0346213	0.295885	8.56932	0.0345283	0.972456		0	0	0	0	0	0.43904	0	0	0
AC009245.1	0.527301	0.960652	2.12652	0.451748	0.65145		1.14558	0	0	2.37665	0	0.0878081	0.316653	0	0
AC009263.1	0.00210457	0	8.58706	0	1		0	0	0	0	0	0	0	0	0
AC009268.1	0.00330033	0	8.59551	0	1		0	0	0	0	0	0	0	0	0
AC009268.2	0.00408784	-2.55616	8.58888	-0.297613	0.765999		0	0	0	0	0	0.0878081	0	0	0
AC009269.2	0.00259337	0	8.58623	0	1		0	0	0	0	0	0	0	0	0
AC009269.4	0.00204579	0	8.59423	0	1		0	0	0	0	0	0	0	0	0
AC009269.5	0.00511904	0	8.59622	0	1		0	0	0	0	0	0	0	0	0
AC009275.1	0.114613	-0.881709	8.56323	-0.102965	0.917991		0	0	0	0	0	0.175616	0	0	0.777078
AC009276.1	0						0	0	0	0	0	0	0	0	0
AC009283.1	0.803517	-1.97917	1.68362	-1.17554	0.239778		0	0	0	4.75331	0	0.43904	0.949958	0	0.666067
AC009292.1	0.00816819	-3.07471	8.58431	-0.358178	0.72021		0	0	0	0	0	0.351232	0	0	0
AC009296.1	0.00204205	-2.31823	8.59077	-0.269851	0.787275		0	0	0	0	0	0.0878081	0	0	0
AC009299.2	0						0	0	0	0	0	0	0	0	0
AC009301.1	0						0	0	0	0	0	0	0	0	0
AC009303.1	0.00221358	0	8.59291	0	1		0	0	0	0	0	0	0	0	0
AC009303.2	0.00271686	0	8.60424	0	1		0	0	0	0	0	0	0	0	0
AC009303.4	0.0412322	0	8.58589	0	1		0	0	0	0	0	0	0	0	0
AC009309.1	0						0	0	0	0	0	0	0	0	0
AC009309.2	0.0948926	-0.294005	8.56136	-0.034341	0.972605		0	0	0	0	0	0.614656	0.633305	0	0.222022
AC009312.1	0.00204205	-2.31823	8.59077	-0.269851	0.787275		0	0	0	0	0	0.0878081	0	0	0
AC009313.1	0.0129565	-0.205113	8.59085	-0.0238757	0.980952		0	0	0.557131	0	0	0	0	0	0
AC009313.2	0						0	0	0	0	0	0	0	0	0
AC009314.1	0.0085703	0	8.5975	0	1		0	0	0	0	0	0	0	0	0
AC009315.1	0						0	0	0	0	0	0	0	0	0
AC009318.1	0.0305959	-0.406656	8.57253	-0.0474371	0.962165		0	0	0	0	0	0.175616	0	0	0.111011
AC009318.2	0.214272	-0.399342	4.57734	-0.0872431	0.930478		0	0	0.557131	0	2.09001	0.351232	0.316653	0	0.222022
AC009318.3	0.0675168	0.452178	8.58037	0.0526991	0.957972		0	0	0	0	0	0.0878081	0	0	0
AC009318.4	0.00369263	0	8.58297	0	1		0	0	0	0	0	0	0	0	0
AC009336.2	0						0	0	0	0	0	0	0	0	0
AC009362.1	1.34025	0.605268	1.04913	0.576925	0.56399	0.912933	1.47288	9.30814	2.22853	2.37665	0	3.16109	0.633305	0	0.333033
AC009403.1	0.43899	-0.90294	2.26363	-0.39889	0.689974		0.818269	0	1.67139	0	0	0.790273	0	0	0.666067
AC009403.2	0.00302772	0	8.5836	0	1		0	0	0	0	0	0	0	0	0
AC009404.1	0.320431	-0.342516	3.27185	-0.104686	0.916625		0.654615	0	0	0	0	0	0.316653	0	0.555056
AC009434.1	0.000543373	0	8.60058	0	1		0	0	0	0	0	0	0	0	0
AC009474.1	0.0196652	0.954499	8.57363	0.11133	0.911355		0.327308	0	0	0	0	0.0878081	0	0	0
AC009480.1	0.162322	-0.0161215	7.60826	-0.00211895	0.998309		0	0	0	0	1.04501	1.58055	0.316653	0	0.111011
AC009480.2	0.0270071	-0.591625	8.57273	-0.0690124	0.94498		0	0	0	0	0	0.0878081	0	0	0
AC009487.3	0.00118141	0	8.5966	0	1		0	0	0	0	0	0	0	0	0
AC009495.1	0.00603145	0	8.59429	0	1		0	0	0	0	0	0	0	0	0
AC009495.3	0.000543373	0	8.60058	0	1		0	0	0	0	0	0	0	0	0
AC009501.1	0.00662051	0	8.58121	0	1		0	0	0	0	0	0	0	0	0
AC009501.2	0.0186283	1.41934	8.58209	0.165384	0.868642		0.327308	0	0	0	0	0	0	0	0
AC009506.1	0.541401	0.0690993	2.77325	0.0249164	0.980122		0.327308	0	0	0	0	0.614656	0	14.5538	0.111011
AC009509.1	0.00416595	-1.77168	8.59057	-0.206235	0.836607		0	0	0	0	0	0	0	0	0.111011
AC009509.2	0.289847	-4.21788	8.57373	-0.491954	0.622752		0	0	0	0	1.04501	0	0.316653	0	0
AC009509.3	0.00421928	0	8.60022	0	1		0	0	0	0	0	0	0	0	0
AC009509.4	0.0259198	0	8.59664	0	1		0	0	0	0	0	0	0	0	0
AC009509.5	0.0140471	0	8.59405	0	1		0	0	0	0	0	0	0	0	0
AC009511.1	0.000543373	0	8.60058	0	1		0	0	0	0	0	0	0	0	0
AC009517.1	0.133909	-0.120106	8.56064	-0.01403	0.988806		0.163654	0	0	0	0	0.43904	0	0	0
AC009522.1	0.00752664	0	8.58423	0	1		0	0	0	0	0	0	0	0	0
AC009533.1	0.026407	-2.02245	8.57627	-0.23582	0.813573		0	0	0	0	1.04501	0	0	0	0
AC009542.1	0.00129042	0	8.60126	0	1		0	0	0	0	0	0	0	0	0
AC009549.1	0.14884	-0.308365	7.28934	-0.0423035	0.966257		0.327308	0	0	0	0	0.614656	0.316653	0	1.11011
AC009560.1	0.0181571	0	8.59297	0	1		0	0	0	0	0	0	0	0	0
AC009560.3	0.00146653	0	8.59313	0	1		0	0	0	0	0	0	0	0	0
AC009562.1	0.00331026	0	8.5839	0	1		0	0	0	0	0	0	0	0	0
AC009570.1	0.0394233	-1.12243	8.57694	-0.130866	0.895881		0	0	0	0	0	0.0878081	0	0	0
AC009570.2	0.00720536	-2.68011	8.59007	-0.312001	0.755039		0	0	0	0	0	0.0878081	0	0	0.222022
AC009630.1	0.0160621	0.326864	8.57611	0.0381133	0.969597		0	0	0	0	0	0.0878081	0	0	0
AC009630.2	0.00711645	0	8.5916	0	1		0	0	0	0	0	0	0	0	0
AC009630.3	0.00568032	0	8.59651	0	1		0	0	0	0	0	0	0	0	0
AC009630.4	0.0180735	-2.61021	8.57551	-0.304379	0.760839		0	0	0	0	0	0.614656	0	0	0
AC009654.1	0.0580695	0	8.59333	0	1		0	0	0	0	0	0	0	0	0
AC009682.1	0.000543373	0	8.60058	0	1		0	0	0	0	0	0	0	0	0
AC009686.1	0.00479443	0	8.59548	0	1		0	0	0	0	0	0	0	0	0
AC009686.2	0.0199407	0	8.58465	0	1		0	0	0	0	0	0	0	0	0
AC009690.2	0.0151449	0	8.58494	0	1		0	0	0	0	0	0	0	0	0
AC009704.1	0.00204579	0	8.59423	0	1		0	0	0	0	0	0	0	0	0
AC009704.2	0.0613926	-1.80137	8.58155	-0.209912	0.833737		0	0	0	2.37665	0	0.175616	0	0	0
AC009704.3	0.000661139	0	8.59846	0	1		0	0	0	0	0	0	0	0	0
AC009712.1	0.000923158	0	8.59133	0	1		0	0	0	0	0	0	0	0	0
AC009716.2	0						0	0	0	0	0	0	0	0	0
AC009731.1	0.00118141	0	8.5966	0	1		0	0	0	0	0	0	0	0	0
AC009754.1	0.00440487	-1.63096	8.58649	-0.189945	0.849352		0	0	0	0	0	0.0878081	0	0	0
AC009779.2	0.568484	1.36068	2.00445	0.678831	0.497245		0.981923	0	2.22853	0	0	0	0	0	0.777078
AC009779.3	0.0177907	-1.06534	8.58045	-0.12416	0.901189		0	0	0	0	0	0.0878081	0	0	0.222022
AC009779.4	0.67329	-0.187021	2.09653	-0.0892051	0.928919		0.490962	0	0.557131	0	0	0.0878081	0	0	0.111011
AC009802.1	0.0227829	-1.699	8.57239	-0.198194	0.842893		0	0	0	0	0	0.263424	0.316653	0	0
AC009804.2	0.0142218	0	8.59241	0	1		0	0	0	0	0	0	0	0	0
AC009812.1	0.554903	-0.841306	2.3701	-0.354967	0.722614		0.163654	4.65407	0	0	0	0.43904	0	0	0.444044
AC009812.2	0.000543373	0	8.60058	0	1		0	0	0	0	0	0	0	0	0
AC009812.3	0.0274974	1.03059	8.57322	0.12021	0.904317		0	0	1.11426	0	0	0	0	0	0
AC009812.4	0.508453	0.786795	3.23714	0.243053	0.807965		0	0	0	0	0	0.43904	0.316653	0	0.222022
AC009831.1	0.0595108	-0.519527	8.57111	-0.0606137	0.951667		0	0	0	0	0	0	0.633305	0	0
AC009831.3	0.00283463	0	8.60393	0	1		0	0	0	0	0	0	0	0	0
AC009831.4	0.0120218	0	8.59501	0	1		0	0	0	0	0	0	0	0	0
AC009879.1	0.0728864	0	8.59794	0	1		0	0	0	0	0	0	0	0	0
AC009879.4	0.00581315	0	8.5859	0	1		0	0	0	0	0	0	0	0	0
AC009884.1	0.00108675	0	8.60196	0	1		0	0	0	0	0	0	0	0	0
AC009899.1	0.00861311	-2.35998	8.59155	-0.274687	0.783557		0	0	0	0	0	0	0	0	0.111011
AC009902.1	0						0	0	0	0	0	0	0	0	0
AC009902.2	0.00373588	0	8.58893	0	1		0	0	0	0	0	0	0	0	0
AC009902.3	0.0171658	0	8.5762	0	1		0	0	0	0	0	0	0	0	0
AC009908.1	0.00258165	-1.98159	8.59627	-0.230518	0.81769		0	0	0	0	0	0	0	0	0.111011
AC009927.1	0.0532194	0.783397	8.56549	0.0914596	0.927127		0.163654	0	0	0	0	0.0878081	0	0	0.111011
AC009945.1	0						0	0	0	0	0	0	0	0	0
AC009948.1	0.0585775	0	8.59059	0	1		0	0	0	0	0	0	0	0	0
AC009948.2	0.0130985	0	8.58926	0	1		0	0	0	0	0	0	0	0	0
AC009948.3	0.20075	1.58535	8.55375	0.185339	0.852963		0	4.65407	0	0	0	0	0	0	0.222022
AC009949.1	0.0014941	0	8.59969	0	1		0	0	0	0	0	0	0	0	0
AC009950.1	0.393965	1.5883	4.23512	0.375031	0.707638		0.163654	0	0	2.37665	2.09001	0.965889	0	0	0
AC009951.4	0.170363	0	8.58762	0	1		0	0	0	0	0	0	0	0	0
AC009951.5	0.00460643	0	8.60468	0	1		0	0	0	0	0	0	0	0	0
AC009951.6	0.0667374	0.215008	8.57665	0.025069	0.98		0	0	0	0	0	0.175616	0	0	0
AC009955.1	0.0040841	-2.6555	8.58757	-0.309227	0.757149		0	0	0	0	0	0.175616	0	0	0
AC009955.2	0.00276947	0	8.58404	0	1		0	0	0	0	0	0	0	0	0
AC009955.3	0.0233643	0	8.59441	0	1		0	0	0	0	0	0	0	0	0
AC009955.4	0.0885606	2.16496	8.56482	0.252774	0.800443		0	0	0.557131	2.37665	0	0	0	0	0
AC009961.1	0.246891	-0.11566	5.30016	-0.021822	0.98259		1.30923	0	0	0	4.18002	0	0.949958	0	0.444044
AC009961.2	0.000923158	0	8.59133	0	1		0	0	0	0	0	0	0	0	0
AC009961.3	0.0343641	-1.51797	8.58553	-0.176805	0.859661		0	0	0	0	1.04501	0	0	0	0.111011
AC009962.1	0.155417	0	8.60267	0	1		0	0	0	0	0	0	0	0	0
AC009974.1	0.21353	0.026049	6.29138	0.00414042	0.996696		0.327308	0	0	0	0	0.43904	0	0	0
AC009974.2	0.0329645	0.361391	8.57982	0.042121	0.966402		0	0	0	0	0	0.0878081	0	0	0
AC009975.1	0.000747051	0	8.59912	0	1		0	0	0	0	0	0	0	0	0
AC009996.1	0.225494	0	8.58157	0	1		0	0	0	0	0	0	0	0	0
AC009997.1	0.0105027	-1.23666	8.57806	-0.144165	0.88537		0.163654	0	0	0	0	0.175616	0	0	0
AC010092.1	0.000923158	0	8.59133	0	1		0	0	0	0	0	0	0	0	0
AC010095.1	0.0528721	-0.0139153	8.56459	-0.00162475	0.998704		0.163654	0	0	0	0	0.175616	0	0	0
AC010096.1	0.00573839	0	8.59005	0	1		0	0	0	0	0	0	0	0	0
AC010099.1	0.0150251	-0.143205	8.57293	-0.0167043	0.986673		0.163654	0	0	0	0	0.0878081	0	0	0.111011
AC010099.2	0.00204579	0	8.59423	0	1		0	0	0	0	0	0	0	0	0
AC010132.3	0						0	0	0	0	0	0	0	0	0
AC010132.4	0						0	0	0	0	0	0	0	0	0
AC010136.1	0.542146	-3.24691	2.77588	-1.16969	0.242126		0	0	0.557131	0	1.04501	4.91725	2.53322	0	9.32493
AC010148.1	0.0319339	-2.41683	8.58471	-0.281527	0.778306		0	0	0	0	1.04501	0	0	0	0
AC010168.1	0.00344956	0	8.5989	0	1		0	0	0	0	0	0	0	0	0
AC010168.2	0.199344	-1.96956	5.44336	-0.361828	0.71748		0.327308	0	1.11426	0	1.04501	0.526848	0	0	0.888089
AC010173.1	0.00990042	-2.13656	8.58834	-0.248774	0.803536		0	0	0	0	0	0	0	0	0.111011
AC010173.2	0.00108675	0	8.60196	0	1		0	0	0	0	0	0	0	0	0
AC010175.1	0.00472906	-0.611453	8.5829	-0.0712408	0.943206		0.163654	0	0	0	0	0	0	0	0
AC010177.1	0.00603145	0	8.59429	0	1		0	0	0	0	0	0	0	0	0
AC010181.1	0						0	0	0	0	0	0	0	0	0
AC010182.1	0.0570091	-1.0173	8.56378	-0.118791	0.905441		0.163654	0	0	0	0	0	0	0	0
AC010184.1	0.0858667	-0.852162	8.57655	-0.0993596	0.920853		0	0	0	0	0	0	0.316653	0	0.111011
AC010185.1	0.00204205	-2.31823	8.59077	-0.269851	0.787275		0	0	0	0	0	0.0878081	0	0	0
AC010186.2	0.067441	-0.335873	8.56577	-0.0392111	0.968722		0	0	0	0	0	0.0878081	0.316653	0	0.111011
AC010186.3	0.0473872	0.930864	8.55623	0.108794	0.913366		0.490962	0	0	0	0	0.351232	0	0	0
AC010198.2	0.681195	-0.0964266	1.74307	-0.05532	0.955884		0.327308	0	0	0	0	0	0.316653	0	0.222022
AC010201.1	0.0431479	-0.2117	8.56823	-0.0247076	0.980288		0	0	0	0	0	0.351232	0	0	0
AC010201.2	0.0306607	-0.221134	8.56735	-0.0258112	0.979408		0	0	0	0	0	0.351232	0	0	0
AC010201.3	0.000543373	0	8.60058	0	1		0	0	0	0	0	0	0	0	0
AC010203.1	0.00928659	0	8.58639	0	1		0	0	0	0	0	0	0	0	0
AC010203.2	0						0	0	0	0	0	0	0	0	0
AC010205.1	0.00603145	0	8.59429	0	1		0	0	0	0	0	0	0	0	0
AC010207.1	0.014525	0	8.58903	0	1		0	0	0	0	0	0	0	0	0
AC010210.1	0.0286764	-0.578832	8.57364	-0.067513	0.946173		0	0	0.557131	0	0	0	0.316653	0	0
AC010226.1	0.0583076	-1.99551	8.56004	-0.23312	0.815668		0.163654	0	0	0	0	0.614656	0.316653	0	0.9991
AC010240.1	0.00928202	0.0629909	8.58041	0.00734125	0.994143		0.327308	0	0	0	0	0	0	0	0
AC010240.2	0.00664848	-1.28302	8.59138	-0.149338	0.881287		0	0	0	0	0	0.0878081	0	0	0
AC010240.3	0.00326024	0	8.60441	0	1		0	0	0	0	0	0	0	0	0
AC010245.1	0.00204579	0	8.59423	0	1		0	0	0	0	0	0	0	0	0
AC010245.2	0.0510325	-0.967137	8.59309	-0.112548	0.910389		0	0	0	0	0	0	0	0	0.111011
AC010247.1	0.0689823	2.83755	8.57744	0.330816	0.740784		0	0	0.557131	0	0	0	0	0	0
AC010247.2	0.0403252	0	8.5977	0	1		0	0	0	0	0	0	0	0	0
AC010255.1	0.104419	-1.87013	8.59756	-0.217518	0.827804		0	0	0	0	0	0	0	0	0.111011
AC010261.2	0.000747051	0	8.59912	0	1		0	0	0	0	0	0	0	0	0
AC010271.2	0.0204309	-0.225429	8.57502	-0.026289	0.979027		0	0	0	0	0	0.263424	0	0	0
AC010271.3	0.000543373	0	8.60058	0	1		0	0	0	0	0	0	0	0	0
AC010273.2	0.0218717	-3.01767	8.57459	-0.351932	0.72489		0	0	0	0	0	0.43904	0	0	0
AC010273.3	0.113718	0.241494	8.55945	0.0282137	0.977492		0.490962	0	0	0	0	0.175616	0	0	0.222022
AC010280.1	0.00258165	-1.98159	8.59627	-0.230518	0.81769		0	0	0	0	0	0	0	0	0.111011
AC010280.2	0						0	0	0	0	0	0	0	0	0
AC010300.1	0.0313536	0	8.58767	0	1		0	0	0	0	0	0	0	0	0
AC010301.1	0.0464802	1.84803	8.559	0.215916	0.829053		0.654615	0	0.557131	0	0	0.263424	0	0	0
AC010307.1	0.00204205	-2.31823	8.59077	-0.269851	0.787275		0	0	0	0	0	0.0878081	0	0	0
AC010307.3	0						0	0	0	0	0	0	0	0	0
AC010307.4	0.00667323	-2.31005	8.58996	-0.268924	0.787988		0	0	0	0	0	0	0	0	0.111011
AC010319.1	0.0613694	0	8.58318	0	1		0	0	0	0	0	0	0	0	0
AC010319.3	0.434041	1.23702	2.57173	0.481006	0.630512		0.490962	0	0.557131	2.37665	0	0.175616	0	0	0
AC010319.4	0.0266026	-0.933781	8.58013	-0.108831	0.913337		0	0	0	0	0	0	0	0	0.444044
AC010319.5	0.00603145	0	8.59429	0	1		0	0	0	0	0	0	0	0	0
AC010320.1	0						0	0	0	0	0	0	0	0	0
AC010320.2	0.000543373	0	8.60058	0	1		0	0	0	0	0	0	0	0	0
AC010320.3	0.00354423	0	8.59441	0	1		0	0	0	0	0	0	0	0	0
AC010320.4	0.0142218	0	8.59241	0	1		0	0	0	0	0	0	0	0	0
AC010323.1	0.0533722	0.791641	8.56762	0.0923992	0.926381		0	0	0	0	0	0.351232	0.316653	0	0
AC010323.2	0.0183841	1.15786	8.57196	0.135075	0.892553		0.327308	0	0	0	0	0.0878081	0	0	0
AC010325.1	0.0114229	-0.974046	8.57757	-0.113557	0.909589		0	0	0	0	0	0.0878081	0	0	0
AC010325.2	0.00163012	0	8.60302	0	1		0	0	0	0	0	0	0	0	0
AC010326.1	0.0198474	1.98066	8.5803	0.230838	0.817441		0.327308	0	0	0	0	0	0	0	0
AC010326.3	0.019589	0.676265	8.57626	0.0788532	0.937149		0.163654	0	0	0	0	0	0	0	0.111011
AC010326.4	1.07234	1.74935	1.6234	1.07759	0.281218	0.806034	0.327308	4.65407	2.22853	0	3.13502	0.175616	0.316653	0	0
AC010327.3	0.000747051	0	8.59912	0	1		0	0	0	0	0	0	0	0	0
AC010327.4	0.0665266	0	8.59698	0	1		0	0	0	0	0	0	0	0	0
AC010327.6	0.0160405	0	8.59925	0	1		0	0	0	0	0	0	0	0	0
AC010327.7	0.0302615	0.972719	8.57519	0.113434	0.909686		0	0	0.557131	0	0	0	0	0	0.111011
AC010327.8	0.0735905	0	8.60432	0	1		0	0	0	0	0	0	0	0	0
AC010328.1	0.014885	0.494634	8.58607	0.057609	0.95406		0	0	0.557131	0	0	0	0	0	0
AC010328.2	0.028822	-0.378623	8.57647	-0.0441468	0.964787		0	0	0.557131	0	0	0	0	0	0
AC010329.1	0.105566	0.403438	8.54144	0.047233	0.962328		0	0	1.11426	0	0	1.40493	0.633305	0	0
AC010331.1	0.495068	-0.305161	2.27583	-0.134088	0.893333		0.163654	0	2.22853	0	0	0.263424	0	0	0.222022
AC010332.1	0.00992432	0.132314	8.58544	0.0154114	0.987704		0.163654	0	0	0	0	0	0	0	0
AC010332.3	0.0184747	0	8.60251	0	1		0	0	0	0	0	0	0	0	0
AC010333.1	0.0038059	-0.932706	8.58926	-0.10859	0.913528		0.163654	0	0	0	0	0	0	0	0
AC010335.3	0.083636	0	8.59646	0	1		0	0	0	0	0	0	0	0	0
AC010336.1	0.0483333	0	8.58593	0	1		0	0	0	0	0	0	0	0	0
AC010336.2	0.00612614	-2.89146	8.58564	-0.336779	0.736284		0	0	0	0	0	0.263424	0	0	0
AC010336.3	0						0	0	0	0	0	0	0	0	0
AC010336.4	0.000923158	0	8.59133	0	1		0	0	0	0	0	0	0	0	0
AC010336.5	0.0183059	-3.45832	8.58522	-0.402822	0.687079		0	0	0	0	0	0.175616	0	0	0
AC010336.6	0.00204205	-2.31823	8.59077	-0.269851	0.787275		0	0	0	0	0	0.0878081	0	0	0
AC010336.7	0.118905	0.343669	8.55146	0.0401884	0.967943		0.163654	0	0.557131	0	0	0	0	0	0
AC010342.1	0						0	0	0	0	0	0	0	0	0
AC010343.1	4.52556	0.187935	0.714291	0.263106	0.792469	0.96495	10.1465	4.65407	2.78566	16.6366	4.18002	10.0101	2.84987	0	1.55416
AC010343.3	0.0120629	0	8.59209	0	1		0	0	0	0	0	0	0	0	0
AC010359.2	0.0145279	-2.46327	8.57781	-0.287168	0.773984		0	0	0	0	0	0.351232	0	0	0
AC010359.3	0.249772	-0.656508	4.65898	-0.140912	0.887939		0.654615	0	0	0	1.04501	0	1.26661	0	0
AC010368.1	0.0146117	0.714023	8.58067	0.0832131	0.933682		0	0	0.557131	0	0	0	0	0	0
AC010374.2	0.0204313	0	8.59889	0	1		0	0	0	0	0	0	0	0	0
AC010378.1	0.00516331	-2.21887	8.59478	-0.258165	0.79628		0	0	0	0	0	0	0	0	0.222022
AC010395.1	0.00331026	0	8.5839	0	1		0	0	0	0	0	0	0	0	0
AC010401.1	0.0115374	-0.167786	8.58644	-0.0195408	0.98441		0.163654	0	0	0	0	0	0	0	0.111011
AC010409.1	0.0122432	0.598149	8.58035	0.0697114	0.944423		0.327308	0	0	0	0	0	0	0	0
AC010409.2	0.00434928	-0.583708	8.59067	-0.0679467	0.945828		0.163654	0	0	0	0	0	0	0	0
AC010422.1	0.0729757	0	8.60397	0	1		0	0	0	0	0	0	0	0	0
AC010422.2	0.0562058	1.06633	8.58225	0.124248	0.901119		0.163654	0	0	0	0	0	0	0	0
AC010422.3	0.170923	0.773998	5.10978	0.151474	0.879602		0.163654	0	0	2.37665	0	0.702465	0.316653	0	0.111011
AC010422.8	0.992374	0.690882	1.35697	0.509135	0.610657		1.14558	4.65407	0	0	0	0.965889	0.316653	0	0.222022
AC010424.1	0.00603145	0	8.59429	0	1		0	0	0	0	0	0	0	0	0
AC010424.2	0.0436937	0.855044	8.5769	0.0996915	0.920589		0	0	1.11426	0	0	0	0	0	0
AC010435.1	0.0143952	0	8.58841	0	1		0	0	0	0	0	0	0	0	0
AC010442.1	0.145834	0.218776	8.57199	0.0255222	0.979638		0.163654	0	0	0	0	0	0	0	0
AC010442.2	0.00568032	0	8.59651	0	1		0	0	0	0	0	0	0	0	0
AC010457.1	0.024858	0.058232	8.5936	0.0067762	0.994593		0	0	0	0	0	0	0	0	0.111011
AC010460.3	0.0386405	0	8.58507	0	1		0	0	0	0	0	0	0	0	0
AC010469.1	0.0719416	0.71793	8.5517	0.0839518	0.933095		0	0	0.557131	0	0	0.526848	0.316653	0	0.111011
AC010469.2	0.0595926	1.18089	8.5616	0.137929	0.890297		0.327308	0	0.557131	0	0	0.0878081	0	0	0.111011
AC010476.1	0.00270319	-2.30153	8.59081	-0.267906	0.788772		0	0	0	0	0	0.0878081	0	0	0
AC010476.2	0.0146026	0	8.5908	0	1		0	0	0	0	0	0	0	0	0
AC010478.1	0.221802	-1.35598	8.59437	-0.157775	0.874634		0	0	0	0	0	0	0	0	0.111011
AC010487.1	0.00276947	0	8.58404	0	1		0	0	0	0	0	0	0	0	0
AC010491.1	0.181788	-2.27599	8.13029	-0.27994	0.779523		0	0	0	0	0	0.0878081	1.26661	0	0
AC010491.2	0.00635973	0	8.59562	0	1		0	0	0	0	0	0	0	0	0
AC010503.4	0						0	0	0	0	0	0	0	0	0
AC010503.5	0.0510564	0.396445	8.56045	0.0463112	0.963062		0	0	0.557131	0	0	0.0878081	0	0	0
AC010504.1	0.0601524	-0.363118	8.57095	-0.0423661	0.966207		0	0	0	0	1.04501	0	0	0	0
AC010519.1	0.0454099	1.13731	8.56704	0.132755	0.894387		0.490962	0	0	0	0	0.0878081	0	0	0
AC010522.1	0						0	0	0	0	0	0	0	0	0
AC010524.1	0.204781	2.2777	6.39168	0.356353	0.721576		0	0	1.11426	0	0	0.351232	0.316653	0	0.111011
AC010530.1	0.0377947	-0.544884	8.58852	-0.0634433	0.949413		0	0	0	0	0	0	0	0	0.111011
AC010531.3	0						0	0	0	0	0	0	0	0	0
AC010531.5	0.000543373	0	8.60058	0	1		0	0	0	0	0	0	0	0	0
AC010531.6	0.0421281	-1.14167	8.56375	-0.133314	0.893945		0.163654	0	0	0	0	0.0878081	0	0	0.888089
AC010533.1	0.0282986	0	8.59117	0	1		0	0	0	0	0	0	0	0	0
AC010536.1	0.000923158	0	8.59133	0	1		0	0	0	0	0	0	0	0	0
AC010538.1	0.0120998	0	8.58085	0	1		0	0	0	0	0	0	0	0	0
AC010542.1	0.00224115	0	8.60019	0	1		0	0	0	0	0	0	0	0	0
AC010542.2	0.245312	1.39352	5.10935	0.272738	0.785054		0	0	0.557131	0	0	0	0	0	0.111011
AC010542.4	0.0638262	-0.364965	8.56196	-0.0426264	0.965999		0.327308	0	0	0	0	0.0878081	0	0	0
AC010542.5	0.0342252	0	8.58086	0	1		0	0	0	0	0	0	0	0	0
AC010547.1	0.223717	-0.988347	8.56955	-0.115332	0.908182		0.163654	0	0	0	0	0.263424	0	0	0
AC010547.3	0						0	0	0	0	0	0	0	0	0
AC010547.6	0.0193317	-1.24807	8.57764	-0.145503	0.884314		0.163654	0	0	0	0	0	0	0	0
AC010595.1	0.00258165	-1.98159	8.59627	-0.230518	0.81769		0	0	0	0	0	0	0	0	0.111011
AC010608.2	0.0102102	-3.22519	8.5833	-0.375751	0.707102		0	0	0	0	0	0.43904	0	0	0
AC010608.3	0.00258165	-1.98159	8.59627	-0.230518	0.81769		0	0	0	0	0	0	0	0	0.111011
AC010615.1	0.0300984	-0.667216	8.56795	-0.0778735	0.937929		0	0	0	0	0	0.0878081	0.316653	0	0
AC010615.2	0.16424	-0.0430309	7.67606	-0.00560586	0.995527		0.490962	0	0.557131	0	0	1.1415	0.633305	0	1.11011
AC010615.3	0.00165513	0	8.58743	0	1		0	0	0	0	0	0	0	0	0
AC010618.1	0.0709977	0.239877	8.56733	0.027999	0.977663		0.163654	0	0	0	0	0.0878081	0	0	0
AC010618.2	0.0137538	-3.08896	8.58567	-0.359781	0.719011		0	0	0	0	0	0.0878081	0	0	0
AC010618.3	0.555273	2.375	1.841	1.29006	0.197029		0.163654	4.65407	1.11426	0	0	0.0878081	0	0	0.333033
AC010623.1	0.0135661	0	8.60306	0	1		0	0	0	0	0	0	0	0	0
AC010624.1	0.0175752	0	8.58795	0	1		0	0	0	0	0	0	0	0	0
AC010624.2	0.0224579	1.22901	8.57667	0.143297	0.886055		0.327308	0	0.557131	0	0	0	0	0	0
AC010624.3	0						0	0	0	0	0	0	0	0	0
AC010624.5	5.11565	1.35818	1.07521	1.26318	0.206526	0.74435	3.10942	9.30814	23.3995	19.0132	0	0.702465	6.0164	0	0.777078
AC010627.1	0.00644691	-1.92915	8.58247	-0.224778	0.822152		0	0	0	0	0	0.175616	0	0	0
AC010631.1	0.000543373	0	8.60058	0	1		0	0	0	0	0	0	0	0	0
AC010632.1	0.00302772	0	8.5836	0	1		0	0	0	0	0	0	0	0	0
AC010632.2	0.0180743	-1.02898	8.57466	-0.120002	0.904481		0	0	0	0	0	0	0.316653	0	0
AC010641.2	0.00772237	-2.7652	8.58946	-0.321929	0.747507		0	0	0	0	0	0.0878081	0	0	0
AC010642.2	7.67614	1.45384	0.701188	2.0734	0.0381349	0.416453	5.07327	13.9622	6.68558	9.50661	19.8551	8.95642	6.0164	0	10.435
AC010643.1	0.0142466	0.63903	8.58272	0.0744554	0.940648		0.163654	0	0	0	0	0	0	0	0
AC010649.1	0.0200383	-1.80839	8.5802	-0.210764	0.833072		0	0	0	0	0	0	0.633305	0	0
AC010653.1	0.00132228	0	8.59847	0	1		0	0	0	0	0	0	0	0	0
AC010653.3	0.0737542	1.90287	8.55798	0.222351	0.824041		1.63654	0	0.557131	0	0	0	0	0	0
AC010654.1	0.0287792	0.13113	8.57474	0.0152925	0.987799		0	0	0	0	0	0	0	0	0.222022
AC010655.1	0.00977957	-1.15705	8.57889	-0.134872	0.892713		0.163654	0	0	0	0	0.175616	0	0	0
AC010655.2	0.00258165	-1.98159	8.59627	-0.230518	0.81769		0	0	0	0	0	0	0	0	0.111011
AC010677.1	0.612226	-0.0199661	1.98837	-0.0100414	0.991988		0.981923	0	0	0	0	0.526848	0.633305	0	0.111011
AC010680.1	0.00613736	0	8.59101	0	1		0	0	0	0	0	0	0	0	0
AC010680.2	0.0195255	0	8.59684	0	1		0	0	0	0	0	0	0	0	0
AC010680.3	0.0899562	0	8.58965	0	1		0	0	0	0	0	0	0	0	0
AC010680.4	0.00210457	0	8.58706	0	1		0	0	0	0	0	0	0	0	0
AC010680.5	0.00204579	0	8.59423	0	1		0	0	0	0	0	0	0	0	0
AC010683.1	0.269653	1.36309	4.21694	0.323242	0.746512		1.30923	0	0	0	0	0.790273	0.949958	0	0
AC010719.1	0.112214	0.684966	8.56743	0.07995	0.936277		0	0	0	0	0	0.614656	0	0	0
AC010727.1	0.00972683	-1.93724	8.58963	-0.225532	0.821565		0	0	0	0	0	0	0.316653	0	0
AC010729.2	0.00172478	0	8.59931	0	1		0	0	0	0	0	0	0	0	0
AC010735.2	0.261768	0	8.59433	0	1		0	0	0	0	0	0	0	0	0
AC010754.1	0.00409157	0	8.59205	0	1		0	0	0	0	0	0	0	0	0
AC010761.1	0.0393212	0	8.58469	0	1		0	0	0	0	0	0	0	0	0
AC010761.3	0.0549497	0	8.58837	0	1		0	0	0	0	0	0	0	0	0
AC010761.5	0.0113606	0	8.59503	0	1		0	0	0	0	0	0	0	0	0
AC010768.2	0.00380361	0	8.60458	0	1		0	0	0	0	0	0	0	0	0
AC010768.3	0.00204205	-2.31823	8.59077	-0.269851	0.787275		0	0	0	0	0	0.0878081	0	0	0
AC010776.2	0.00281638	0	8.59974	0	1		0	0	0	0	0	0	0	0	0
AC010809.1	0.00414661	-1.30437	8.58017	-0.152021	0.87917		0	0	0	0	0	0.0878081	0	0	0
AC010809.2	0.0156931	-0.344664	8.57594	-0.0401897	0.967942		0	0	0	0	0	0.0878081	0	0	0
AC010809.3	0.135335	0	8.59902	0	1		0	0	0	0	0	0	0	0	0
AC010834.2	0.0249901	-2.53673	8.58797	-0.295382	0.767702		0	0	0	0	0	0	0	0	0.111011
AC010834.3	0.0047011	0	8.60267	0	1		0	0	0	0	0	0	0	0	0
AC010864.1	0.0366677	-1.37098	8.56442	-0.160079	0.872819		0	0	0	0	0	0.351232	0	0	0
AC010867.1	0.00233135	0	8.59086	0	1		0	0	0	0	0	0	0	0	0
AC010878.1	0.00424055	-1.13925	8.58188	-0.13275	0.894391		0	0	0	0	0	0.0878081	0	0	0
AC010883.1	0.282285	0.277158	8.57803	0.0323102	0.974225		0	0	0	0	0	0	0	0	0.222022
AC010883.3	0.0578191	0.612316	8.57056	0.0714441	0.943044		0.490962	0	0	0	0	0	0	0	0
AC010886.1	0.00669259	0	8.5945	0	1		0	0	0	0	0	0	0	0	0
AC010894.1	0.0448508	-0.611895	8.56657	-0.0714282	0.943057		0	0	0	0	0	0.175616	0.949958	0	0
AC010894.2	0.00603145	0	8.59429	0	1		0	0	0	0	0	0	0	0	0
AC010894.4	0.0070706	0	8.59638	0	1		0	0	0	0	0	0	0	0	0
AC010896.1	0.3132	-1.24745	6.19084	-0.2015	0.840308		0	0	0	0	0	0.175616	0	0	0.111011
AC010904.2	0.021621	-0.718791	8.59636	-0.0836157	0.933362		0	0	0	0	0	0	0	0	0.111011
AC010913.1	0.0757173	0.705014	8.55848	0.0823761	0.934348		0.163654	0	0.557131	0	0	0.175616	0	0	0.111011
AC010931.1	0.01494	-0.15381	8.59101	-0.0179036	0.985716		0	0	0.557131	0	0	0	0	0	0
AC010931.2	0.00132228	0	8.59847	0	1		0	0	0	0	0	0	0	0	0
AC010947.1	0.00188957	0	8.60195	0	1		0	0	0	0	0	0	0	0	0
AC010967.1	0.00981878	-1.44109	8.5721	-0.168114	0.866493		0	0	0	0	0	0.263424	0	0	0
AC010967.3	0.00108675	0	8.60196	0	1		0	0	0	0	0	0	0	0	0
AC010969.1	0.0162676	0	8.58997	0	1		0	0	0	0	0	0	0	0	0
AC010969.2	0.475919	-0.488119	1.99279	-0.244942	0.806501		0.327308	4.65407	0	0	1.04501	0.614656	0	0	0.111011
AC010970.1	0.0443024	-0.61935	8.58103	-0.0721767	0.942461		0	0	0.557131	0	0	0	0	0	0
AC010973.2	0.00815518	-0.0923229	8.58509	-0.0107539	0.99142		0.327308	0	0	0	0	0	0	0	0
AC010974.1	0						0	0	0	0	0	0	0	0	0
AC010976.1	0.00857451	0	8.5902	0	1		0	0	0	0	0	0	0	0	0
AC010978.1	0.00485851	0	8.59373	0	1		0	0	0	0	0	0	0	0	0
AC010996.1	0.0247298	2.03035	8.57937	0.236655	0.812924		0.490962	0	0	0	0	0	0	0	0
AC010997.4	0.011904	0	8.59717	0	1		0	0	0	0	0	0	0	0	0
AC010997.5	0.0719237	2.26754	8.56522	0.264738	0.791211		0	0	0.557131	0	0	0.0878081	0	0	0
AC010997.6	0.0764902	-0.255738	8.57328	-0.0298296	0.976203		0	0	0	0	0	0	0.633305	0	0.111011
AC010998.2	0.00554605	-1.16197	8.58422	-0.135361	0.892326		0	0	0	0	0	0.0878081	0	0	0
AC010998.3	0.00258165	-1.98159	8.59627	-0.230518	0.81769		0	0	0	0	0	0	0	0	0.111011
AC010999.2	0.0124362	0	8.58985	0	1		0	0	0	0	0	0	0	0	0
AC011005.1	0.0118557	-1.05351	8.57473	-0.122862	0.902217		0	0	0	0	0	0	0.316653	0	0
AC011005.3	0.000543373	0	8.60058	0	1		0	0	0	0	0	0	0	0	0
AC011008.1	0.00350481	-1.79503	8.59063	-0.208952	0.834486		0	0	0	0	0	0	0	0	0.111011
AC011037.1	0.0438959	0	8.57589	0	1		0	0	0	0	0	0	0	0	0
AC011092.2	0.0778056	0	8.58911	0	1		0	0	0	0	0	0	0	0	0
AC011139.1	0.000923158	0	8.59133	0	1		0	0	0	0	0	0	0	0	0
AC011195.1	0.0209929	-1.68951	8.5714	-0.19711	0.843742		0.163654	0	0	0	0	0.0878081	0	0	0
AC011195.2	0.00867601	0	8.59506	0	1		0	0	0	0	0	0	0	0	0
AC011225.1	0						0	0	0	0	0	0	0	0	0
AC011239.2	0.000661139	0	8.59846	0	1		0	0	0	0	0	0	0	0	0
AC011242.1	0.027857	0.554829	8.57405	0.0647103	0.948405		0	0	0	0	0	0.175616	0	0	0
AC011246.1	0.131623	-1.57	8.55505	-0.183517	0.854392		0	0	0	2.37665	2.09001	0.175616	0.633305	0	0
AC011270.1	0.0306995	-1.8483	8.58388	-0.215322	0.829516		0	0	0	0	0	0	0	0	0.111011
AC011284.1	0.00409157	0	8.59205	0	1		0	0	0	0	0	0	0	0	0
AC011287.1	0.0421471	-0.927119	8.58214	-0.108029	0.913973		0	0	0.557131	0	0	0	0	0	0
AC011287.2	0.00132228	0	8.59847	0	1		0	0	0	0	0	0	0	0	0
AC011290.1	0						0	0	0	0	0	0	0	0	0
AC011290.2	0.0217528	0	8.60129	0	1		0	0	0	0	0	0	0	0	0
AC011317.1	0.00636079	-1.15157	8.59947	-0.133912	0.893472		0	0	0	0	0	0	0	0	0.111011
AC011330.2	0.00283654	0	8.5857	0	1		0	0	0	0	0	0	0	0	0
AC011337.1	0.0126933	0	8.59659	0	1		0	0	0	0	0	0	0	0	0
AC011346.1	0.0543487	0.389976	8.55645	0.0455769	0.963647		0	0	0.557131	0	0	0	0	0	0.111011
AC011352.1	0.00369263	0	8.58297	0	1		0	0	0	0	0	0	0	0	0
AC011365.1	0.0504258	0	8.59226	0	1		0	0	0	0	0	0	0	0	0
AC011370.1	0.00204579	0	8.59423	0	1		0	0	0	0	0	0	0	0	0
AC011374.1	0.0189768	0.898317	8.58862	0.104594	0.916698		0	0	0.557131	0	0	0	0	0	0
AC011374.2	0.0648006	-0.868057	8.56097	-0.101397	0.919235		0	0	0	0	0	0	0.316653	0	0.222022
AC011375.1	0.00172478	0	8.59931	0	1		0	0	0	0	0	0	0	0	0
AC011379.1	0.143762	-2.50512	8.56523	-0.292475	0.769923		0	0	0	0	4.18002	0	0	0	0
AC011379.2	0.0591603	0.957226	8.58219	0.111536	0.911191		0	0	0	0	0	0	0	0	0.111011
AC011382.1	0.00792102	0	8.59978	0	1		0	0	0	0	0	0	0	0	0
AC011388.1	0.000543373	0	8.60058	0	1		0	0	0	0	0	0	0	0	0
AC011389.2	0.00204579	0	8.59423	0	1		0	0	0	0	0	0	0	0	0
AC011389.3	0.00204205	-2.31823	8.59077	-0.269851	0.787275		0	0	0	0	0	0.0878081	0	0	0
AC011405.1	0.0215286	-2.40015	8.5867	-0.279519	0.779847		0	0	0	0	0	0	0.316653	0	0.111011
AC011407.1	0.00612614	-2.89146	8.58564	-0.336779	0.736284		0	0	0	0	0	0.263424	0	0	0
AC011416.2	0.00204205	-2.31823	8.59077	-0.269851	0.787275		0	0	0	0	0	0.0878081	0	0	0
AC011416.3	0.0247405	0	8.59752	0	1		0	0	0	0	0	0	0	0	0
AC011416.4	0.0165679	0	8.60149	0	1		0	0	0	0	0	0	0	0	0
AC011443.1	0.0522769	-2.16482	8.57581	-0.252433	0.800706		0	0	0	0	0	0.0878081	0.633305	0	0.555056
AC011444.1	0.021083	-0.881695	8.56927	-0.10289	0.91805		0	0	0	0	0	0.175616	0.316653	0	0
AC011444.2	0.000543373	0	8.60058	0	1		0	0	0	0	0	0	0	0	0
AC011444.4	0.0542398	-2.13238	8.57097	-0.248791	0.803522		0	0	0	0	1.04501	0.263424	0	0	0
AC011445.1	0.681843	1.84699	1.97076	0.937195	0.348658		0.654615	9.30814	1.67139	0	1.04501	0.175616	0	0	0.222022
AC011446.1	0.0306624	0	8.5878	0	1		0	0	0	0	0	0	0	0	0
AC011446.2	0.0785667	0	8.59734	0	1		0	0	0	0	0	0	0	0	0
AC011447.3	0.332592	-0.333211	3.39129	-0.0982551	0.92173		0.327308	0	0.557131	0	2.09001	0.526848	1.58326	0	0.9991
AC011447.6	0.000923158	0	8.59133	0	1		0	0	0	0	0	0	0	0	0
AC011447.7	0.0199103	0	8.57852	0	1		0	0	0	0	0	0	0	0	0
AC011448.1	0.00623409	0	8.60029	0	1		0	0	0	0	0	0	0	0	0
AC011450.1	0.0258493	0	8.59127	0	1		0	0	0	0	0	0	0	0	0
AC011451.2	0.00118141	0	8.5966	0	1		0	0	0	0	0	0	0	0	0
AC011451.3	0.00188957	0	8.60195	0	1		0	0	0	0	0	0	0	0	0
AC011452.3	0.27775	0	8.59354	0	1		0	0	0	0	0	0	0	0	0
AC011453.1	0.20614	0	8.59197	0	1		0	0	0	0	0	0	0	0	0
AC011455.6	0.0205523	-3.39081	8.58138	-0.395136	0.692743		0	0	0	0	0	0.0878081	0	0	0
AC011458.1	0.00736401	-2.55114	8.59048	-0.296972	0.766488		0	0	0	0	0	0	0.316653	0	0
AC011458.2	0						0	0	0	0	0	0	0	0	0
AC011461.1	0.00118141	0	8.5966	0	1		0	0	0	0	0	0	0	0	0
AC011462.1	0.00118141	0	8.5966	0	1		0	0	0	0	0	0	0	0	0
AC011462.4	0.0743675	0	8.59356	0	1		0	0	0	0	0	0	0	0	0
AC011462.5	0.0993312	1.98657	8.55702	0.232157	0.816416		0.327308	0	0	0	0	0.0878081	0.316653	0	0
AC011466.1	0.00547266	-1.15102	8.57778	-0.134186	0.893255		0	0	0	0	0	0.0878081	0	0	0
AC011466.4	0.0398938	0.140646	8.58261	0.0163873	0.986925		0.163654	0	0	0	0	0	0	0	0
AC011467.1	0.0204313	0	8.59889	0	1		0	0	0	0	0	0	0	0	0
AC011468.1	0.0704755	-0.554922	8.5616	-0.0648152	0.948321		0.163654	0	0	0	0	0.175616	0	0	0.111011
AC011468.3	0.00258165	-1.98159	8.59627	-0.230518	0.81769		0	0	0	0	0	0	0	0	0.111011
AC011468.4	0.0239361	-2.05388	8.59156	-0.239058	0.81106		0	0	0	0	0	0	0	0	0.111011
AC011468.5	0.0326806	1.57789	8.58134	0.183875	0.854112		0	0	0	0	0	0.0878081	0	0	0
AC011471.2	0.095579	-0.262043	8.58055	-0.0305392	0.975637		0	0	0	0	0	0	0.316653	0	0
AC011472.1	0.0111527	0	8.59389	0	1		0	0	0	0	0	0	0	0	0
AC011472.2	0.00204579	0	8.59423	0	1		0	0	0	0	0	0	0	0	0
AC011472.3	0.302158	0.340166	6.28554	0.0541189	0.95684		0	0	0	0	0	0.263424	0	0	0
AC011472.4	0.011421	-1.33564	8.58455	-0.155586	0.876359		0	0	0	0	0	0.175616	0	0	0
AC011472.5	0.00948622	-1.10131	8.58531	-0.128279	0.897928		0.163654	0	0	0	0	0	0	0	0
AC011473.2	0						0	0	0	0	0	0	0	0	0
AC011474.1	0.00258165	-1.98159	8.59627	-0.230518	0.81769		0	0	0	0	0	0	0	0	0.111011
AC011474.4	0.00217349	0	8.6039	0	1		0	0	0	0	0	0	0	0	0
AC011475.1	0.000747051	0	8.59912	0	1		0	0	0	0	0	0	0	0	0
AC011476.1	0.0137224	1.23646	8.58149	0.144084	0.885434		0.163654	0	0	0	0	0	0	0	0
AC011476.3	0.0261116	0	8.5971	0	1		0	0	0	0	0	0	0	0	0
AC011477.1	0.0648104	-1.62829	8.57824	-0.189817	0.849453		0	0	0	0	0	0	0.633305	0	0
AC011477.2	0						0	0	0	0	0	0	0	0	0
AC011477.4	0.0149986	-0.821108	8.5808	-0.0956914	0.923766		0	0	0.557131	0	0	0.0878081	0	0	0
AC011479.1	0.00296895	0	8.5918	0	1		0	0	0	0	0	0	0	0	0
AC011479.2	0.00204579	0	8.59423	0	1		0	0	0	0	0	0	0	0	0
AC011479.4	0.478725	-2.70655	8.57366	-0.315682	0.752244		0	0	0	0	0	0	0	14.5538	0
AC011481.1	0.00840222	-0.894248	8.58242	-0.104195	0.917014		0	0	0	0	0	0	0	0	0.111011
AC011481.2	0.0145508	-0.966704	8.57165	-0.112779	0.910206		0	0	0	0	0	0.351232	0	0	0
AC011481.3	0.00165513	0	8.58743	0	1		0	0	0	0	0	0	0	0	0
AC011483.1	0.00132228	0	8.59847	0	1		0	0	0	0	0	0	0	0	0
AC011483.3	0.00948622	-1.10131	8.58531	-0.128279	0.897928		0.163654	0	0	0	0	0	0	0	0
AC011484.1	0.255428	-1.71356	3.71189	-0.461642	0.644338		0.163654	0	0.557131	0	0	0.0878081	0	0	0.555056
AC011487.1	0.00377914	0	8.60355	0	1		0	0	0	0	0	0	0	0	0
AC011487.3	0.00607596	0	8.58074	0	1		0	0	0	0	0	0	0	0	0
AC011491.2	0						0	0	0	0	0	0	0	0	0
AC011491.3	0.00198342	0	8.59849	0	1		0	0	0	0	0	0	0	0	0
AC011495.1	0.166285	0.474151	7.46299	0.0635337	0.949342		0.327308	0	0	0	0	1.31712	0	0	0.333033
AC011495.3	0.0408625	0	8.59849	0	1		0	0	0	0	0	0	0	0	0
AC011497.2	0.307205	-0.41419	4.39711	-0.0941962	0.924953		0	0	0	0	0	0.0878081	0	0	0.111011
AC011498.1	0.0269937	-0.944349	8.58431	-0.110009	0.912403		0	0	0	0	0	0	0	0	0.222022
AC011498.4	0.197823	-1.23005	8.55897	-0.143715	0.885726		0.327308	0	0	2.37665	0	0	0.316653	0	0
AC011498.5	0.00605134	-0.565336	8.58285	-0.0658681	0.947483		0.163654	0	0	0	0	0	0	0	0
AC011498.6	0.00995738	-1.64527	8.57922	-0.191773	0.84792		0	0	0	0	0	0	0.316653	0	0
AC011498.7	0.328483	0.440355	4.16078	0.105835	0.915713		0.163654	0	0	0	0	0.526848	0.633305	0	0
AC011503.1	0.00582445	-2.1944	8.59489	-0.255314	0.79848		0	0	0	0	0	0	0	0	0.222022
AC011503.2	0.00879322	-0.0317629	8.58171	-0.00370123	0.997047		0.327308	0	0	0	0	0	0	0	0
AC011506.1	0.0734182	-1.35566	8.57557	-0.158084	0.874391		0.163654	0	0	0	0	0	0	0	0.333033
AC011509.1	0.0176614	-1.7481	8.58279	-0.203675	0.838607		0.163654	0	0	0	0	0	0	0	0
AC011509.2	0.00192846	0	8.59764	0	1		0	0	0	0	0	0	0	0	0
AC011509.3	0.0590769	-0.950089	8.58455	-0.110674	0.911875		0.163654	0	0	2.37665	0	0	0	0	0
AC011511.1	0.204675	-0.121226	5.13153	-0.0236238	0.981153		0.163654	0	0	0	0	0	0	0	0.111011
AC011511.2	0.00297631	0	8.60399	0	1		0	0	0	0	0	0	0	0	0
AC011511.5	0.233264	-0.680808	8.54698	-0.0796548	0.936512		0	4.65407	0.557131	0	0	0	0.633305	0	0
AC011558.1	0.0461598	-2.34161	8.57846	-0.272963	0.784881		0	0	0	0	0	0	0.633305	0	0
AC011586.2	0.0083984	0	8.59402	0	1		0	0	0	0	0	0	0	0	0
AC011591.1	0.0290296	0	8.59774	0	1		0	0	0	0	0	0	0	0	0
AC011591.2	0.0415397	0	8.59475	0	1		0	0	0	0	0	0	0	0	0
AC011592.1	0.00784299	0	8.58231	0	1		0	0	0	0	0	0	0	0	0
AC011593.1	0.00204205	-2.31823	8.59077	-0.269851	0.787275		0	0	0	0	0	0.0878081	0	0	0
AC011601.1	0.000543373	0	8.60058	0	1		0	0	0	0	0	0	0	0	0
AC011603.2	0.00258165	-1.98159	8.59627	-0.230518	0.81769		0	0	0	0	0	0	0	0	0.111011
AC011603.3	0.496545	-0.0692063	2.99737	-0.023089	0.981579		0.163654	0	0.557131	0	0	0.0878081	0	0	0.111011
AC011604.1	0.00324279	-1.95786	8.59638	-0.227754	0.819837		0	0	0	0	0	0	0	0	0.111011
AC011611.1	0.00247183	0	8.59924	0	1		0	0	0	0	0	0	0	0	0
AC011611.3	0.00237717	0	8.60365	0	1		0	0	0	0	0	0	0	0	0
AC011611.4	0.15761	-1.80101	6.98534	-0.257827	0.79654		0	0	0	0	0	0.175616	0	0	0
AC011611.5	0.311237	1.7862	3.91865	0.455821	0.648519		0.490962	0	0	2.37665	1.04501	0.175616	0	0	0.777078
AC011625.1	0.00163012	0	8.60302	0	1		0	0	0	0	0	0	0	0	0
AC011632.1	0						0	0	0	0	0	0	0	0	0
AC011632.2	0.00736401	-2.55114	8.59048	-0.296972	0.766488		0	0	0	0	0	0	0.316653	0	0
AC011676.1	0						0	0	0	0	0	0	0	0	0
AC011676.2	0						0	0	0	0	0	0	0	0	0
AC011676.3	0.00603145	0	8.59429	0	1		0	0	0	0	0	0	0	0	0
AC011676.5	0.0626548	-1.08294	8.55565	-0.126577	0.899276		0.163654	0	0	0	0	0.175616	0	0	0.333033
AC011716.1	0.00204579	0	8.59423	0	1		0	0	0	0	0	0	0	0	0
AC011726.1	0.012349	-1.33825	8.59116	-0.15577	0.876214		0	0	0	0	0	0	0.316653	0	0
AC011731.1	0.00313253	0	8.59797	0	1		0	0	0	0	0	0	0	0	0
AC011751.1	0.107869	0	8.59607	0	1		0	0	0	0	0	0	0	0	0
AC011752.1	0.0247405	0	8.59752	0	1		0	0	0	0	0	0	0	0	0
AC011753.1	0.0057307	0	8.6044	0	1		0	0	0	0	0	0	0	0	0
AC011773.3	0.00258165	-1.98159	8.59627	-0.230518	0.81769		0	0	0	0	0	0	0	0	0.111011
AC011773.4	0.00210457	0	8.58706	0	1		0	0	0	0	0	0	0	0	0
AC011815.1	0.0515753	1.61035	8.58095	0.187666	0.851138		0	0	0	0	0	0.0878081	0	0	0
AC011815.2	0.396585	2.16392	3.76714	0.57442	0.565683		0.163654	0	0	0	0	0	0.316653	0	0
AC011816.1	0.00108675	0	8.60196	0	1		0	0	0	0	0	0	0	0	0
AC011816.2	0.00350481	-1.79503	8.59063	-0.208952	0.834486		0	0	0	0	0	0	0	0	0.111011
AC011825.1	0.216414	-0.460796	5.54629	-0.0830819	0.933786		0.163654	0	0.557131	2.37665	0	0.351232	0.316653	0	0.222022
AC011825.2	0.000543373	0	8.60058	0	1		0	0	0	0	0	0	0	0	0
AC011825.4	0.177504	-2.32536	8.57732	-0.271106	0.78631		0	0	0	0	0	0.0878081	0	0	0
AC011853.1	0.00236282	0	8.59586	0	1		0	0	0	0	0	0	0	0	0
AC011890.1	0.00192846	0	8.59764	0	1		0	0	0	0	0	0	0	0	0
AC011891.1	0						0	0	0	0	0	0	0	0	0
AC011891.3	0						0	0	0	0	0	0	0	0	0
AC011899.1	0						0	0	0	0	0	0	0	0	0
AC011912.1	0.0258203	-2.42835	8.58261	-0.282938	0.777224		0	0	0	0	0	0.0878081	0	0	0
AC011921.1	0.14532	1.08775	8.56478	0.127003	0.898938		0	4.65407	0	0	0	0	0.316653	0	0.111011
AC011921.3	0.0491041	0.767746	8.57216	0.0895627	0.928635		0.327308	0	0	0	0	0.175616	0	0	0
AC011933.1	0.063887	0.394418	8.5597	0.0460786	0.963248		0.490962	0	0	0	0	0.526848	0.316653	0	0.222022
AC011933.3	0.00296895	0	8.5918	0	1		0	0	0	0	0	0	0	0	0
AC011939.1	0.0464284	-2.81394	8.58459	-0.327789	0.743071		0	0	0	0	0	0	0	0	0.111011
AC011939.2	0.0200662	0.255392	8.58046	0.0297643	0.976255		0	0	0	0	0	0.0878081	0	0	0
AC011939.3	0.00575517	0	8.60467	0	1		0	0	0	0	0	0	0	0	0
AC011944.1	0.116071	0.798509	8.55861	0.0932989	0.925666		0.327308	0	2.78566	0	0	0	0	0	0
AC011944.2	0.00568032	0	8.59651	0	1		0	0	0	0	0	0	0	0	0
AC011978.2	0.0874057	3.26193	8.56465	0.380859	0.703308		0	0	1.11426	0	0	0.0878081	0	0	0
AC011979.1	0.914341	-0.502409	1.28762	-0.390182	0.696402		0.490962	0	1.11426	2.37665	1.04501	2.01959	0.633305	0	0.444044
AC012020.1	0.023802	0	8.58241	0	1		0	0	0	0	0	0	0	0	0
AC012038.1	0.00297631	0	8.60399	0	1		0	0	0	0	0	0	0	0	0
AC012038.2	0						0	0	0	0	0	0	0	0	0
AC012063.1	0.108773	0.717814	8.56385	0.083819	0.9332		0.163654	0	0	0	0	0	0	0	0.111011
AC012065.2	0.00330569	0	8.59852	0	1		0	0	0	0	0	0	0	0	0
AC012065.3	0.00639277	0	8.60259	0	1		0	0	0	0	0	0	0	0	0
AC012066.1	0						0	0	0	0	0	0	0	0	0
AC012073.1	0.0141278	-2.04085	8.58535	-0.237713	0.812104		0	0	0	0	0	0	0	0	0.222022
AC012076.1	0.00455296	-0.611433	8.58865	-0.0711908	0.943246		0.163654	0	0	0	0	0	0	0	0
AC012085.2	0.00369263	0	8.58297	0	1		0	0	0	0	0	0	0	0	0
AC012100.1	0.00940606	-2.90757	8.58787	-0.338567	0.734936		0	0	0	0	0	0.0878081	0.316653	0	0
AC012101.1	0						0	0	0	0	0	0	0	0	0
AC012101.2	0.0314854	-2.10832	8.58689	-0.245527	0.806048		0	0	0	0	0	0.0878081	0	0	0
AC012119.2	0						0	0	0	0	0	0	0	0	0
AC012123.1	0.0243025	-2.86216	8.5874	-0.333297	0.73891		0	0	0	0	1.04501	0	0	0	0
AC012123.2	0.0138555	0	8.5898	0	1		0	0	0	0	0	0	0	0	0
AC012146.1	1.71302	2.11739	0.954195	2.21903	0.0264846	0.358909	0.654615	0	4.45705	0	6.27003	1.0537	0	0	2.22022
AC012146.2	0						0	0	0	0	0	0	0	0	0
AC012150.1	0.00258165	-1.98159	8.59627	-0.230518	0.81769		0	0	0	0	0	0	0	0	0.111011
AC012157.2	0.00577336	0	8.59107	0	1		0	0	0	0	0	0	0	0	0
AC012158.1	0.0218442	0.223016	8.57015	0.0260224	0.979239		0.163654	0	0	0	0	0.175616	0	0	0
AC012158.2	0.000661139	0	8.59846	0	1		0	0	0	0	0	0	0	0	0
AC012170.1	0.0187747	-1.17733	8.58105	-0.137202	0.890871		0.163654	0	0	0	0	0	0	0	0
AC012173.1	0.00736401	-2.55114	8.59048	-0.296972	0.766488		0	0	0	0	0	0	0.316653	0	0
AC012178.1	0.00769022	0	8.59294	0	1		0	0	0	0	0	0	0	0	0
AC012181.1	0.117951	-0.598748	8.5665	-0.0698942	0.944278		0	0	0	0	0	0.263424	0	0	0.333033
AC012181.2	0.0282882	0.307229	8.569	0.0358536	0.971399		0.818269	0	0	0	0	0	0	0	0
AC012183.1	0.00354423	0	8.59441	0	1		0	0	0	0	0	0	0	0	0
AC012184.1	0.0110527	0	8.59002	0	1		0	0	0	0	0	0	0	0	0
AC012184.3	0.0281621	1.10469	8.57161	0.128878	0.897454		0.327308	0	0	0	0	0.0878081	0	0	0
AC012186.2	0.058028	-0.62187	8.58744	-0.0724162	0.942271		0	0	0	2.37665	0	0	0	0	0
AC012186.3	0.00734851	-0.982747	8.58822	-0.11443	0.908897		0	0	0	0	0	0	0	0	0.111011
AC012213.2	0						0	0	0	0	0	0	0	0	0
AC012213.3	0.00163012	0	8.60302	0	1		0	0	0	0	0	0	0	0	0
AC012236.1	0.0122523	-3.35318	8.58251	-0.390699	0.696019		0	0	0	0	0	0.526848	0	0	0
AC012254.4	0.00188957	0	8.60195	0	1		0	0	0	0	0	0	0	0	0
AC012291.2	0.0204313	0	8.59889	0	1		0	0	0	0	0	0	0	0	0
AC012291.3	0.044621	-0.502428	8.55742	-0.0587126	0.953181		0	0	0.557131	0	0	0	0	0	0.333033
AC012306.1	0						0	0	0	0	0	0	0	0	0
AC012306.2	0.200523	0.221699	5.81931	0.0380972	0.96961		0	0	0	0	1.04501	0.175616	0.633305	0	0.111011
AC012306.3	0.0276593	0.44422	8.57876	0.0517813	0.958703		0	0	0	0	0	0.0878081	0	0	0
AC012309.1	0.000923158	0	8.59133	0	1		0	0	0	0	0	0	0	0	0
AC012313.1	0.206822	-1.23673	7.32512	-0.168834	0.865928		0	0	0	0	0	0.175616	0	0	0
AC012313.10	0.00406306	0	8.60452	0	1		0	0	0	0	0	0	0	0	0
AC012313.2	0.00243294	0	8.60355	0	1		0	0	0	0	0	0	0	0	0
AC012313.3	0.0119683	0	8.58941	0	1		0	0	0	0	0	0	0	0	0
AC012313.5	0.0251712	-1.6826	8.59138	-0.195847	0.84473		0	0	0	0	0	0	0	0	0.111011
AC012313.6	0.00388836	-1.4525	8.57965	-0.169296	0.865564		0	0	0	0	0	0.0878081	0	0	0
AC012313.7	0.00862482	0	8.58598	0	1		0	0	0	0	0	0	0	0	0
AC012313.8	0.00752664	0	8.58423	0	1		0	0	0	0	0	0	0	0	0
AC012313.9	0.00312166	0	8.58623	0	1		0	0	0	0	0	0	0	0	0
AC012317.2	0.00568032	0	8.59651	0	1		0	0	0	0	0	0	0	0	0
AC012325.1	0.000543373	0	8.60058	0	1		0	0	0	0	0	0	0	0	0
AC012349.1	0.420673	-2.43175	8.56388	-0.283955	0.776445		0.163654	0	0.557131	0	0	0	0	0	0
AC012354.1	0.0629114	-0.0469709	8.56043	-0.00548698	0.995622		0.327308	0	0	0	0	1.31712	0	0	0
AC012354.9	0.00823387	-0.864731	8.5781	-0.100807	0.919704		0.163654	0	0	0	0	0	0	0	0.111011
AC012358.1	0						0	0	0	0	0	0	0	0	0
AC012358.3	0.100933	-0.376929	8.54664	-0.0441026	0.964823		0.163654	0	0.557131	0	2.09001	0.0878081	0	0	0
AC012360.1	0.0071193	0	8.58557	0	1		0	0	0	0	0	0	0	0	0
AC012360.2	0.0132961	-0.181348	8.5767	-0.0211442	0.983131		0	0	0	0	0	0	0	0	0.111011
AC012360.3	0.372208	0.271264	2.48464	0.109176	0.913063		0.163654	0	0	0	0	0.526848	0.633305	0	0.111011
AC012363.1	0						0	0	0	0	0	0	0	0	0
AC012363.2	0.00204205	-2.31823	8.59077	-0.269851	0.787275		0	0	0	0	0	0.0878081	0	0	0
AC012368.1	0.0485444	-2.10908	8.57689	-0.245903	0.805757		0.163654	0	0	0	0	0.175616	0	0	1.22112
AC012370.1	0.00986371	0	8.59648	0	1		0	0	0	0	0	0	0	0	0
AC012370.2	0.0247405	0	8.59752	0	1		0	0	0	0	0	0	0	0	0
AC012378.1	0.00603145	0	8.59429	0	1		0	0	0	0	0	0	0	0	0
AC012378.2	0.00423341	0	8.58135	0	1		0	0	0	0	0	0	0	0	0
AC012404.1	0.00364002	0	8.59709	0	1		0	0	0	0	0	0	0	0	0
AC012409.2	0.0161113	0	8.59594	0	1		0	0	0	0	0	0	0	0	0
AC012409.3	0.0131354	0	8.59775	0	1		0	0	0	0	0	0	0	0	0
AC012409.5	0.00945812	0.0180767	8.57855	0.0021072	0.998319		0.327308	0	0	0	0	0	0	0	0
AC012433.1	0.00204205	-2.31823	8.59077	-0.269851	0.787275		0	0	0	0	0	0.0878081	0	0	0
AC012433.2	0						0	0	0	0	0	0	0	0	0
AC012435.1	0.00118141	0	8.5966	0	1		0	0	0	0	0	0	0	0	0
AC012435.2	0						0	0	0	0	0	0	0	0	0
AC012442.1	0.00132228	0	8.59847	0	1		0	0	0	0	0	0	0	0	0
AC012442.2	0.000923158	0	8.59133	0	1		0	0	0	0	0	0	0	0	0
AC012443.1	0.0180415	-1.57461	8.57558	-0.183616	0.854315		0.163654	0	0	0	0	0.175616	0	0	0.111011
AC012443.2	0.00889994	0.430509	8.5845	0.0501496	0.960003		0.163654	0	0	0	0	0	0	0	0
AC012447.1	0.00271686	0	8.60424	0	1		0	0	0	0	0	0	0	0	0
AC012459.1	0.0960588	1.35685	8.55972	0.158516	0.87405		0	0	0	2.37665	0	0.175616	0	0	0
AC012462.3	0						0	0	0	0	0	0	0	0	0
AC012464.2	0.0511809	3.28365	8.58362	0.382548	0.702055		0	0	0.557131	0	0	0	0	0	0
AC012464.3	0.0215115	0	8.58922	0	1		0	0	0	0	0	0	0	0	0
AC012467.1	0.00553895	0	8.5819	0	1		0	0	0	0	0	0	0	0	0
AC012467.2	0.434811	1.89316	3.55562	0.532441	0.59442		0.327308	0	0.557131	0	0	0.351232	0	0	0
AC012470.1	0.0161511	-2.78828	8.59188	-0.324524	0.745541		0	0	0	0	0	0	0	0	0.666067
AC012485.1	0						0	0	0	0	0	0	0	0	0
AC012485.2	0.0486049	-3.42493	8.58361	-0.399008	0.689887		0	0	0	0	2.09001	0	0	0	0
AC012485.3	0.300494	2.50646	4.08976	0.612862	0.539968		0.163654	0	1.67139	2.37665	0	0	0.633305	0	0
AC012493.1	0						0	0	0	0	0	0	0	0	0
AC012494.2	0						0	0	0	0	0	0	0	0	0
AC012507.1	0.0038059	-0.932706	8.58926	-0.10859	0.913528		0.163654	0	0	0	0	0	0	0	0
AC012508.1	0						0	0	0	0	0	0	0	0	0
AC012510.1	0.335481	-0.669076	3.56913	-0.187462	0.851298		0.163654	0	0	0	0	0.175616	0	0	0.111011
AC012511.1	0.00108675	0	8.60196	0	1		0	0	0	0	0	0	0	0	0
AC012513.2	0.00263662	0	8.60286	0	1		0	0	0	0	0	0	0	0	0
AC012513.3	0.0434698	-1.14423	8.56627	-0.133574	0.89374		0.163654	0	0	0	0	0	0	0	0
AC012519.1	0.00710021	-0.947458	8.5806	-0.110419	0.912077		0	0	0	0	0	0.0878081	0	0	0
AC012531.1	0.0143989	0	8.59397	0	1		0	0	0	0	0	0	0	0	0
AC012533.1	0.000661139	0	8.59846	0	1		0	0	0	0	0	0	0	0	0
AC012555.1	0.00566871	0	8.60413	0	1		0	0	0	0	0	0	0	0	0
AC012557.1	0.00217349	0	8.6039	0	1		0	0	0	0	0	0	0	0	0
AC012557.2	0.00322346	-1.89428	8.58864	-0.220556	0.825438		0	0	0	0	0	0.0878081	0	0	0
AC012569.1	0.00595025	0	8.59859	0	1		0	0	0	0	0	0	0	0	0
AC012588.1	0.00758099	-0.698131	8.57582	-0.0814069	0.935118		0	0	0	0	0	0.0878081	0	0	0
AC012593.1	0.000661139	0	8.59846	0	1		0	0	0	0	0	0	0	0	0
AC012613.2	0.000543373	0	8.60058	0	1		0	0	0	0	0	0	0	0	0
AC012615.1	0.233512	-0.248539	4.27693	-0.0581115	0.95366		0.327308	0	0	0	3.13502	1.0537	0	0	0.111011
AC012615.2	0.00204579	0	8.59423	0	1		0	0	0	0	0	0	0	0	0
AC012615.6	0.0142218	0	8.59241	0	1		0	0	0	0	0	0	0	0	0
AC012618.1	0.540459	0.955397	2.00212	0.477193	0.633225		2.78212	0	2.78566	2.37665	0	1.1415	0	0	0.222022
AC012618.2	0.0541221	1.3021	8.55338	0.152233	0.879003		0.163654	0	0.557131	0	0	0.614656	0	0	0.111011
AC012618.3	0.0988641	-1.94121	8.57091	-0.226489	0.820822		0	0	0	0	0	0.175616	0	0	0.111011
AC012625.1	0.000923158	0	8.59133	0	1		0	0	0	0	0	0	0	0	0
AC012629.2	0.00496538	0	8.58222	0	1		0	0	0	0	0	0	0	0	0
AC012640.1	0.13924	-0.747936	8.5729	-0.0872443	0.930477		0	0	0	0	0	0.0878081	0	0	0
[truncated: 32,939 more rows]

## Sheet: Figure 1I, Supple 3A
Column1	Time	Patient	raw value (pg/ul)	Cytokine	Column2
GrowDex 0.3%	3 day	P941T	61.748	IL10
GrowDex 1.0%	3 day	P941T	0	IL10
GrowDex 0.3%	3 day	P943T	75.1822	IL10
GrowDex 1.0%	3 day	P943T	0	IL10
GrowDex 0.3%	3 day	P956T	220.049	IL10
GrowDex 1.0%	3 day	P956T	11.2827	IL10
GrowDex 0.3%	3 day	P967T	22.5462	IL10
GrowDex 1.0%	3 day	P967T	34.7998	IL10
GrowDex 0.3%	3 day	P941T	17.4286	TNFa
GrowDex 1.0%	3 day	P941T	35.0475	TNFa
GrowDex 0.3%	3 day	P943T	32.3296	TNFa
GrowDex 1.0%	3 day	P943T	18.1452	TNFa
GrowDex 0.3%	3 day	P956T	10.1536	TNFa
GrowDex 1.0%	3 day	P956T	1.61815	TNFa
GrowDex 0.3%	3 day	P967T	8.40972	TNFa
GrowDex 1.0%	3 day	P967T	6.45406	TNFa
GrowDex 0.3%	3 day	P941T	0	INFy
GrowDex 1.0%	3 day	P941T	0	INFy
GrowDex 0.3%	3 day	P943T	0.48802	INFy
GrowDex 1.0%	3 day	P943T	0.32054	INFy
GrowDex 0.3%	3 day	P956T	0	INFy
GrowDex 1.0%	3 day	P956T	0	INFy
GrowDex 0.3%	3 day	P967T	0	INFy
GrowDex 1.0%	3 day	P967T	0	INFy
GrowDex 0.3%	3 day	P941T	10900.5	IL-6
GrowDex 1.0%	3 day	P941T	4201.66	IL-6
GrowDex 0.3%	3 day	P943T	13589.8	IL-6
GrowDex 1.0%	3 day	P943T	7217.09	IL-6
GrowDex 0.3%	3 day	P956T	1830.88	IL-6
GrowDex 1.0%	3 day	P956T	2026.59	IL-6
GrowDex 0.3%	3 day	P967T	2913.05	IL-6
GrowDex 1.0%	3 day	P967T	4253.36	IL-6
GrowDex 0.3%	3 day	P941T	106.294	IL-1B
GrowDex 1.0%	3 day	P941T	185.65	IL-1B
GrowDex 0.3%	3 day	P943T	261.296	IL-1B
GrowDex 1.0%	3 day	P943T	374.534	IL-1B
GrowDex 0.3%	3 day	P956T	240.946	IL-1B
GrowDex 1.0%	3 day	P956T	304.004	IL-1B
GrowDex 0.3%	3 day	P967T	119.985	IL-1B
GrowDex 1.0%	3 day	P967T	136.352	IL-1B
GrowDex 0.3%	3 day	P941T	38.1978	TGF-B1
GrowDex 1.0%	3 day	P941T	21.9698	TGF-B1
GrowDex 0.3%	3 day	P943T	173.69	TGF-B1
GrowDex 1.0%	3 day	P943T	156.898	TGF-B1
GrowDex 0.3%	3 day	P956T	118.116	TGF-B1
GrowDex 1.0%	3 day	P956T	94.6292	TGF-B1
GrowDex 0.3%	3 day	P967T	295.365	TGF-B1
GrowDex 1.0%	3 day	P967T	278.076	TGF-B1
GrowDex 0.3%	3 day	P941T	0	IL-2	* No measurements were obtained from P943T,
GrowDex 1.0%	3 day	P941T	0	IL-2	* No measurements were obtained from P943T,
GrowDex 0.3%	3 day	P956T	0	IL-2	* No measurements were obtained from P943T,
GrowDex 1.0%	3 day	P956T	0	IL-2	* No measurements were obtained from P943T,
GrowDex 0.3%	3 day	P967T	0	IL-2	* No measurements were obtained from P943T,
GrowDex 1.0%	3 day	P967T	0	IL-2	* No measurements were obtained from P943T,
GrowDex 0.3%	3 day	P941T	0	IL-4	* No measurements were obtained from P943T,
GrowDex 1.0%	3 day	P941T	0	IL-4	* No measurements were obtained from P943T,
GrowDex 0.3%	3 day	P956T	0	IL-4	* No measurements were obtained from P943T,
GrowDex 1.0%	3 day	P956T	0	IL-4	* No measurements were obtained from P943T,
GrowDex 0.3%	3 day	P967T	0	IL-4	* No measurements were obtained from P943T,
GrowDex 1.0%	3 day	P967T	0	IL-4	* No measurements were obtained from P943T,

## Sheet: Figure 1J, S3B
Column1	value	sample	background	name	expression	expression2	pat	Matrix	median
1	0.57	X4 1.0% A	0.065	IL1B	0.505	0.442	X4	1	0.117
2	0.607	X4 1.0% B	0.025	IL1B	0.582	0.519	X4	1	0.117
3	0.619	X4 1.0% C	0.045	IL1B	0.574	0.511	X4	1	0.117
4	0.626	X4 0.3% A	0.024	IL1B	0.602	0.539	X4	0.3	0.117
5	0.471	X4 0.3% B	0.026	IL1B	0.445	0.382	X4	0.3	0.117
6	0.696	X4 0.3% C	0.028	IL1B	0.668	0.605	X4	0.3	0.117
7	0.763	Y4 0.3% A	0.04	IL1B	0.723	0.66	Y4	0.3	0.117
8	0.716	Y4 0.3% B	0.039	IL1B	0.677	0.614	Y4	0.3	0.117
9	0.504	X4 1.0% A	0.045	IL1B	0.459	0.396	X4	1	0.117
10	0.522	X4 1.0% B	0.024	IL1B	0.498	0.435	X4	1	0.117
11	0.572	X4 1.0% C	0.023	IL1B	0.549	0.486	X4	1	0.117
12	0.6	X4 0.3% A	0.028	IL1B	0.572	0.509	X4	0.3	0.117
13	0.45	X4 0.3% B	0.023	IL1B	0.427	0.364	X4	0.3	0.117
14	0.677	X4 0.3%C	0.042	IL1B	0.635	0.572	X4	0.3	0.117
15	0.686	Y4 0.3% A	0.029	IL1B	0.657	0.594	Y4	0.3	0.117
16	0.729	Y4 0.3% B	0.083	IL1B	0.646	0.583	Y4	0.3	0.117
17	0.642	Y4 0.3% C	0.037	IL1B	0.605	0.542	Y4	0.3	0.117
18	0.377	Y4 1.0% A	0.026	IL1B	0.351	0.288	Y4	1	0.117
19	0.511	Y4 1.0% B	0.06	IL1B	0.451	0.388	Y4	1	0.117
20	0.369	Y4 1.0% C	0.024	IL1B	0.345	0.282	Y4	1	0.117
21	0.603	Z4 0.3% A	0.032	IL1B	0.571	0.508	Z4	0.3	0.117
22	0.689	Z4 0.3% B	0.025	IL1B	0.664	0.601	Z4	0.3	0.117
23	0.551	Z4 0.3% C	0.028	IL1B	0.523	0.46	Z4	0.3	0.117
24	0.649	Z4 1.0% A	0.027	IL1B	0.622	0.559	Z4	1	0.117
25	0.693	Y4 0.3%C	0.049	IL1B	0.644	0.581	Y4	0.3	0.117
26	0.397	Y4 1.0% A	0.022	IL1B	0.375	0.312	Y4	1	0.117
27	0.478	Y4 1.0% B	0.023	IL1B	0.455	0.392	Y4	1	0.117
28	0.375	Y4 1.0% C	0.027	IL1B	0.348	0.285	Y4	1	0.117
29	0.609	Z4 0.3% A	0.024	IL1B	0.585	0.522	Z4	0.3	0.117
30	0.698	Z4 0.3% B	0.031	IL1B	0.667	0.604	Z4	0.3	0.117
31	0.628	Z4 0.3%C	0.029	IL1B	0.599	0.536	Z4	0.3	0.117
32	0.653	Z4 1.0% A	0.036	IL1B	0.617	0.554	Z4	1	0.117
33	0.642	Z4 1.0% B	0.049	IL1B	0.593	0.53	Z4	1	0.117
34	0.509	Z4 1.0% C	0.027	IL1B	0.482	0.419	Z4	1	0.117
35	0.455	A4 0.3% A	0.032	IL1B	0.423	0.36	A4	0.3	0.117
36	0.426	A4 0.3% B	0.033	IL1B	0.393	0.33	A4	0.3	0.117
37	0.449	A4 0.3% C	0.031	IL1B	0.418	0.355	A4	0.3	0.117
38	0.364	A4 1.0% A	0.025	IL1B	0.339	0.276	A4	1	0.117
39	0.331	A4 1.0% B	0.025	IL1B	0.306	0.243	A4	1	0.117
40	0.371	A4 1.0% C	0.024	IL1B	0.347	0.284	A4	1	0.117
41	0.591	Z4 1.0% B	0.026	IL1B	0.565	0.502	Z4	1	0.117
42	0.469	Z4 1.0% C	0.025	IL1B	0.444	0.381	Z4	1	0.117
43	0.412	A4 0.3% A	0.023	IL1B	0.389	0.326	A4	0.3	0.117
44	0.386	A4 0.3% B	0.021	IL1B	0.365	0.302	A4	0.3	0.117
45	0.39	A4 0.3%C	0.025	IL1B	0.365	0.302	A4	0.3	0.117
46	0.34	A4 1.0% A	0.022	IL1B	0.318	0.255	A4	1	0.117
47	0.332	A4 1.0% B	0.043	IL1B	0.289	0.226	A4	1	0.117
48	0.356	A4 1.0% C	0.025	IL1B	0.331	0.268	A4	1	0.117
49	0.547	X4 1.0% A	0.041	IL1B	0.506	0.433	X4	1	0.117
50	0.612	X4 1.0% B	0.026	IL1B	0.586	0.513	X4	1	0.117
51	0.601	X4 1.0% C	0.024	IL1B	0.577	0.504	X4	1	0.117
52	0.631	X4 0.3% A	0.025	IL1B	0.606	0.533	X4	0.3	0.117
53	0.48	X4 0.3% B	0.031	IL1B	0.449	0.376	X4	0.3	0.117
54	0.736	X4 0.3% C	0.058	IL1B	0.678	0.605	X4	0.3	0.117
55	0.766	Y4 0.3% A	0.035	IL1B	0.731	0.658	Y4	0.3	0.117
56	0.713	Y4 0.3% B	0.03	IL1B	0.683	0.61	Y4	0.3	0.117
57	0.486	X4 1.0% A	0.028	IL1B	0.458	0.385	X4	1	0.117
58	0.525	X4 1.0% B	0.025	IL1B	0.5	0.427	X4	1	0.117
59	0.582	X4 1.0% C	0.026	IL1B	0.556	0.483	X4	1	0.117
60	0.609	X4 0.3% A	0.032	IL1B	0.577	0.504	X4	0.3	0.117
61	0.455	X4 0.3% B	0.024	IL1B	0.431	0.358	X4	0.3	0.117
62	0.769	X4 0.3%C	0.122	IL1B	0.647	0.574	X4	0.3	0.117
63	0.701	Y4 0.3% A	0.034	IL1B	0.667	0.594	Y4	0.3	0.117
64	0.791	Y4 0.3% B	0.133	IL1B	0.658	0.585	Y4	0.3	0.117
65	0.639	Y4 0.3% C	0.029	IL1B	0.61	0.537	Y4	0.3	0.117
66	0.383	Y4 1.0% A	0.026	IL1B	0.357	0.284	Y4	1	0.117
67	0.482	Y4 1.0% B	0.027	IL1B	0.455	0.382	Y4	1	0.117
68	0.372	Y4 1.0% C	0.023	IL1B	0.349	0.276	Y4	1	0.117
69	0.603	Z4 0.3% A	0.025	IL1B	0.578	0.505	Z4	0.3	0.117
70	0.704	Z4 0.3% B	0.036	IL1B	0.668	0.595	Z4	0.3	0.117
71	0.564	Z4 0.3% C	0.034	IL1B	0.53	0.457	Z4	0.3	0.117
72	0.65	Z4 1.0% A	0.028	IL1B	0.622	0.549	Z4	1	0.117
73	0.675	Y4 0.3%C	0.028	IL1B	0.647	0.574	Y4	0.3	0.117
74	0.404	Y4 1.0% A	0.024	IL1B	0.38	0.307	Y4	1	0.117
75	0.489	Y4 1.0% B	0.025	IL1B	0.464	0.391	Y4	1	0.117
76	0.381	Y4 1.0% C	0.028	IL1B	0.353	0.28	Y4	1	0.117
77	0.623	Z4 0.3% A	0.029	IL1B	0.594	0.521	Z4	0.3	0.117
78	0.707	Z4 0.3% B	0.027	IL1B	0.68	0.607	Z4	0.3	0.117
79	0.637	Z4 0.3%C	0.026	IL1B	0.611	0.538	Z4	0.3	0.117
80	0.683	Z4 1.0% A	0.057	IL1B	0.626	0.553	Z4	1	0.117
81	0.622	Z4 1.0% B	0.03	IL1B	0.592	0.519	Z4	1	0.117
82	0.514	Z4 1.0% C	0.028	IL1B	0.486	0.413	Z4	1	0.117
83	0.456	A4 0.3% A	0.027	IL1B	0.429	0.356	A4	0.3	0.117
84	0.433	A4 0.3% B	0.031	IL1B	0.402	0.329	A4	0.3	0.117
85	0.471	A4 0.3% C	0.044	IL1B	0.427	0.354	A4	0.3	0.117
86	0.372	A4 1.0% A	0.028	IL1B	0.344	0.271	A4	1	0.117
87	0.337	A4 1.0% B	0.025	IL1B	0.312	0.239	A4	1	0.117
88	0.379	A4 1.0% C	0.025	IL1B	0.354	0.281	A4	1	0.117
89	0.625	Z4 1.0% B	0.052	IL1B	0.573	0.5	Z4	1	0.117
90	0.472	Z4 1.0% C	0.028	IL1B	0.444	0.371	Z4	1	0.117
91	0.412	A4 0.3% A	0.023	IL1B	0.389	0.316	A4	0.3	0.117
92	0.392	A4 0.3% B	0.023	IL1B	0.369	0.296	A4	0.3	0.117
93	0.396	A4 0.3%C	0.027	IL1B	0.369	0.296	A4	0.3	0.117
94	0.351	A4 1.0% A	0.029	IL1B	0.322	0.249	A4	1	0.117
95	0.337	A4 1.0% B	0.044	IL1B	0.293	0.22	A4	1	0.117
96	0.359	A4 1.0% C	0.025	IL1B	0.334	0.261	A4	1	0.117
97	0.55	X4 1.0% A	0.042	IL1B	0.508	0.441	X4	1	0.117
98	0.615	X4 1.0% B	0.025	IL1B	0.59	0.523	X4	1	0.117
99	0.603	X4 1.0% C	0.024	IL1B	0.579	0.512	X4	1	0.117
100	0.633	X4 0.3% A	0.024	IL1B	0.609	0.542	X4	0.3	0.117
101	0.477	X4 0.3% B	0.025	IL1B	0.452	0.385	X4	0.3	0.117
102	0.71	X4 0.3% C	0.029	IL1B	0.681	0.614	X4	0.3	0.117
103	0.762	Y4 0.3% A	0.028	IL1B	0.734	0.667	Y4	0.3	0.117
104	0.714	Y4 0.3% B	0.029	IL1B	0.685	0.618	Y4	0.3	0.117
105	0.489	X4 1.0% A	0.028	IL1B	0.461	0.394	X4	1	0.117
106	0.529	X4 1.0% B	0.025	IL1B	0.504	0.437	X4	1	0.117
107	0.582	X4 1.0% C	0.024	IL1B	0.558	0.491	X4	1	0.117
108	0.608	X4 0.3% A	0.029	IL1B	0.579	0.512	X4	0.3	0.117
109	0.456	X4 0.3% B	0.023	IL1B	0.433	0.366	X4	0.3	0.117
110	0.679	X4 0.3%C	0.032	IL1B	0.647	0.58	X4	0.3	0.117
111	0.698	Y4 0.3% A	0.027	IL1B	0.671	0.604	Y4	0.3	0.117
112	0.746	Y4 0.3% B	0.088	IL1B	0.658	0.591	Y4	0.3	0.117
113	0.644	Y4 0.3% C	0.029	IL1B	0.615	0.548	Y4	0.3	0.117
114	0.383	Y4 1.0% A	0.024	IL1B	0.359	0.292	Y4	1	0.117
115	0.484	Y4 1.0% B	0.026	IL1B	0.458	0.391	Y4	1	0.117
116	0.374	Y4 1.0% C	0.022	IL1B	0.352	0.285	Y4	1	0.117
117	0.604	Z4 0.3% A	0.025	IL1B	0.579	0.512	Z4	0.3	0.117
118	0.696	Z4 0.3% B	0.025	IL1B	0.671	0.604	Z4	0.3	0.117
119	0.561	Z4 0.3% C	0.03	IL1B	0.531	0.464	Z4	0.3	0.117
120	0.65	Z4 1.0% A	0.028	IL1B	0.622	0.555	Z4	1	0.117
121	0.68	Y4 0.3%C	0.029	IL1B	0.651	0.584	Y4	0.3	0.117
122	0.407	Y4 1.0% A	0.024	IL1B	0.383	0.316	Y4	1	0.117
123	0.494	Y4 1.0% B	0.025	IL1B	0.469	0.402	Y4	1	0.117
124	0.383	Y4 1.0% C	0.027	IL1B	0.356	0.289	Y4	1	0.117
125	0.627	Z4 0.3% A	0.029	IL1B	0.598	0.531	Z4	0.3	0.117
126	0.712	Z4 0.3% B	0.026	IL1B	0.686	0.619	Z4	0.3	0.117
127	0.644	Z4 0.3%C	0.026	IL1B	0.618	0.551	Z4	0.3	0.117
128	0.67	Z4 1.0% A	0.044	IL1B	0.626	0.559	Z4	1	0.117
129	0.621	Z4 1.0% B	0.027	IL1B	0.594	0.527	Z4	1	0.117
130	0.517	Z4 1.0% C	0.029	IL1B	0.488	0.421	Z4	1	0.117
131	0.461	A4 0.3% A	0.028	IL1B	0.433	0.366	A4	0.3	0.117
132	0.439	A4 0.3% B	0.031	IL1B	0.408	0.341	A4	0.3	0.117
133	0.458	A4 0.3% C	0.031	IL1B	0.427	0.36	A4	0.3	0.117
134	0.375	A4 1.0% A	0.027	IL1B	0.348	0.281	A4	1	0.117
135	0.341	A4 1.0% B	0.025	IL1B	0.316	0.249	A4	1	0.117
136	0.383	A4 1.0% C	0.024	IL1B	0.359	0.292	A4	1	0.117
137	0.596	Z4 1.0% B	0.025	IL1B	0.571	0.504	Z4	1	0.117
138	0.473	Z4 1.0% C	0.028	IL1B	0.445	0.378	Z4	1	0.117
139	0.415	A4 0.3% A	0.024	IL1B	0.391	0.324	A4	0.3	0.117
140	0.396	A4 0.3% B	0.023	IL1B	0.373	0.306	A4	0.3	0.117
141	0.397	A4 0.3%C	0.024	IL1B	0.373	0.306	A4	0.3	0.117
142	0.347	A4 1.0% A	0.023	IL1B	0.324	0.257	A4	1	0.117
143	0.341	A4 1.0% B	0.044	IL1B	0.297	0.23	A4	1	0.117
144	0.363	A4 1.0% C	0.025	IL1B	0.338	0.271	A4	1	0.117
145	0.12	X4 1.0% A	0.024	IL6	0.096	0.034	X4	1	0.117
146	0.164	X4 1.0% B	0.022	IL6	0.142	0.08	X4	1	0.117
147	0.158	X4 1.0% C	0.023	IL6	0.135	0.073	X4	1	0.117
148	0.28	X4 0.3% A	0.023	IL6	0.257	0.195	X4	0.3	0.117
149	0.23	X4 0.3% B	0.029	IL6	0.201	0.139	X4	0.3	0.117
150	0.305	X4 0.3% C	0.081	IL6	0.224	0.162	X4	0.3	0.117
151	0.138	Y4 0.3% A	0.032	IL6	0.106	0.044	Y4	0.3	0.117
152	0.182	Y4 0.3% B	0.025	IL6	0.157	0.095	Y4	0.3	0.117
153	0.137	X4 1.0% A	0.025	IL6	0.112	0.05	X4	1	0.117
154	0.134	X4 1.0% B	0.029	IL6	0.105	0.043	X4	1	0.117
155	0.194	X4 1.0% C	0.026	IL6	0.168	0.106	X4	1	0.117
156	0.253	X4 0.3% A	0.025	IL6	0.228	0.166	X4	0.3	0.117
157	0.215	X4 0.3% B	0.027	IL6	0.188	0.126	X4	0.3	0.117
158	0.329	X4 0.3%C	0.063	IL6	0.266	0.204	X4	0.3	0.117
159	0.169	Y4 0.3% A	0.023	IL6	0.146	0.084	Y4	0.3	0.117
160	0.211	Y4 0.3% B	0.067	IL6	0.144	0.082	Y4	0.3	0.117
161	0.112	Y4 0.3% C	0.026	IL6	0.086	0.024	Y4	0.3	0.117
162	0.077	Y4 1.0% A	0.026	IL6	0.051	-0.011	Y4	1	0.117
163	0.082	Y4 1.0% B	0.024	IL6	0.058	-0.004	Y4	1	0.117
164	0.109	Y4 1.0% C	0.025	IL6	0.084	0.022	Y4	1	0.117
165	0.212	Z4 0.3% A	0.03	IL6	0.182	0.12	Z4	0.3	0.117
166	0.273	Z4 0.3% B	0.023	IL6	0.25	0.188	Z4	0.3	0.117
167	0.218	Z4 0.3% C	0.024	IL6	0.194	0.132	Z4	0.3	0.117
168	0.305	Z4 1.0% A	0.032	IL6	0.273	0.211	Z4	1	0.117
169	0.119	Y4 0.3%C	0.023	IL6	0.096	0.034	Y4	0.3	0.117
170	0.086	Y4 1.0% A	0.034	IL6	0.052	-0.01	Y4	1	0.117
171	0.079	Y4 1.0% B	0.022	IL6	0.057	-0.005	Y4	1	0.117
172	0.092	Y4 1.0% C	0.024	IL6	0.068	0.006	Y4	1	0.117
173	0.189	Z4 0.3% A	0.023	IL6	0.166	0.104	Z4	0.3	0.117
174	0.234	Z4 0.3% B	0.023	IL6	0.211	0.149	Z4	0.3	0.117
175	0.199	Z4 0.3%C	0.041	IL6	0.158	0.096	Z4	0.3	0.117
176	0.27	Z4 1.0% A	0.062	IL6	0.208	0.146	Z4	1	0.117
177	0.157	Z4 1.0% B	0.025	IL6	0.132	0.07	Z4	1	0.117
178	0.128	Z4 1.0% C	0.04	IL6	0.088	0.026	Z4	1	0.117
179	0.154	A4 0.3% A	0.024	IL6	0.13	0.068	A4	0.3	0.117
180	0.2	A4 0.3% B	0.04	IL6	0.16	0.098	A4	0.3	0.117
181	0.2	A4 0.3% C	0.022	IL6	0.178	0.116	A4	0.3	0.117
182	0.166	A4 1.0% A	0.027	IL6	0.139	0.077	A4	1	0.117
183	0.147	A4 1.0% B	0.034	IL6	0.113	0.051	A4	1	0.117
184	0.177	A4 1.0% C	0.026	IL6	0.151	0.089	A4	1	0.117
185	0.184	Z4 1.0% B	0.021	IL6	0.163	0.101	Z4	1	0.117
186	0.141	Z4 1.0% C	0.023	IL6	0.118	0.056	Z4	1	0.117
187	0.189	A4 0.3% A	0.022	IL6	0.167	0.105	A4	0.3	0.117
188	0.205	A4 0.3% B	0.028	IL6	0.177	0.115	A4	0.3	0.117
189	0.231	A4 0.3%C	0.027	IL6	0.204	0.142	A4	0.3	0.117
190	0.181	A4 1.0% A	0.022	IL6	0.159	0.097	A4	1	0.117
191	0.175	A4 1.0% B	0.027	IL6	0.148	0.086	A4	1	0.117
192	0.182	A4 1.0% C	0.031	IL6	0.151	0.089	A4	1	0.117
193	0.121	X4 1.0% A	0.025	IL6	0.096	0.028	X4	1	0.117
194	0.165	X4 1.0% B	0.023	IL6	0.142	0.074	X4	1	0.117
195	0.157	X4 1.0% C	0.022	IL6	0.135	0.067	X4	1	0.117
196	0.279	X4 0.3% A	0.023	IL6	0.256	0.188	X4	0.3	0.117
197	0.225	X4 0.3% B	0.026	IL6	0.199	0.131	X4	0.3	0.117
198	0.292	X4 0.3% C	0.071	IL6	0.221	0.153	X4	0.3	0.117
199	0.137	Y4 0.3% A	0.033	IL6	0.104	0.036	Y4	0.3	0.117
200	0.182	Y4 0.3% B	0.024	IL6	0.158	0.09	Y4	0.3	0.117
201	0.135	X4 1.0% A	0.024	IL6	0.111	0.043	X4	1	0.117
202	0.127	X4 1.0% B	0.024	IL6	0.103	0.035	X4	1	0.117
203	0.198	X4 1.0% C	0.031	IL6	0.167	0.099	X4	1	0.117
204	0.254	X4 0.3% A	0.026	IL6	0.228	0.16	X4	0.3	0.117
205	0.215	X4 0.3% B	0.028	IL6	0.187	0.119	X4	0.3	0.117
206	0.327	X4 0.3%C	0.062	IL6	0.265	0.197	X4	0.3	0.117
207	0.172	Y4 0.3% A	0.026	IL6	0.146	0.078	Y4	0.3	0.117
208	0.215	Y4 0.3% B	0.07	IL6	0.145	0.077	Y4	0.3	0.117
209	0.108	Y4 0.3% C	0.024	IL6	0.084	0.016	Y4	0.3	0.117
210	0.075	Y4 1.0% A	0.024	IL6	0.051	-0.017	Y4	1	0.117
211	0.085	Y4 1.0% B	0.027	IL6	0.058	-0.01	Y4	1	0.117
212	0.108	Y4 1.0% C	0.025	IL6	0.083	0.015	Y4	1	0.117
213	0.206	Z4 0.3% A	0.028	IL6	0.178	0.11	Z4	0.3	0.117
214	0.274	Z4 0.3% B	0.024	IL6	0.25	0.182	Z4	0.3	0.117
215	0.235	Z4 0.3% C	0.038	IL6	0.197	0.129	Z4	0.3	0.117
216	0.306	Z4 1.0% A	0.033	IL6	0.273	0.205	Z4	1	0.117
217	0.118	Y4 0.3%C	0.023	IL6	0.095	0.027	Y4	0.3	0.117
218	0.079	Y4 1.0% A	0.029	IL6	0.05	-0.018	Y4	1	0.117
219	0.079	Y4 1.0% B	0.022	IL6	0.057	-0.011	Y4	1	0.117
220	0.099	Y4 1.0% C	0.03	IL6	0.069	0.001	Y4	1	0.117
221	0.19	Z4 0.3% A	0.025	IL6	0.165	0.097	Z4	0.3	0.117
222	0.234	Z4 0.3% B	0.023	IL6	0.211	0.143	Z4	0.3	0.117
223	0.216	Z4 0.3%C	0.058	IL6	0.158	0.09	Z4	0.3	0.117
224	0.274	Z4 1.0% A	0.064	IL6	0.21	0.142	Z4	1	0.117
225	0.155	Z4 1.0% B	0.024	IL6	0.131	0.063	Z4	1	0.117
226	0.134	Z4 1.0% C	0.047	IL6	0.087	0.019	Z4	1	0.117
227	0.153	A4 0.3% A	0.023	IL6	0.13	0.062	A4	0.3	0.117
228	0.194	A4 0.3% B	0.033	IL6	0.161	0.093	A4	0.3	0.117
229	0.203	A4 0.3% C	0.024	IL6	0.179	0.111	A4	0.3	0.117
230	0.16	A4 1.0% A	0.023	IL6	0.137	0.069	A4	1	0.117
231	0.17	A4 1.0% B	0.056	IL6	0.114	0.046	A4	1	0.117
232	0.174	A4 1.0% C	0.025	IL6	0.149	0.081	A4	1	0.117
233	0.183	Z4 1.0% B	0.021	IL6	0.162	0.094	Z4	1	0.117
234	0.14	Z4 1.0% C	0.023	IL6	0.117	0.049	Z4	1	0.117
235	0.189	A4 0.3% A	0.023	IL6	0.166	0.098	A4	0.3	0.117
236	0.202	A4 0.3% B	0.025	IL6	0.177	0.109	A4	0.3	0.117
237	0.227	A4 0.3%C	0.024	IL6	0.203	0.135	A4	0.3	0.117
238	0.185	A4 1.0% A	0.026	IL6	0.159	0.091	A4	1	0.117
239	0.173	A4 1.0% B	0.025	IL6	0.148	0.08	A4	1	0.117
240	0.218	A4 1.0% C	0.067	IL6	0.151	0.083	A4	1	0.117
241	0.12	X4 1.0% A	0.024	IL6	0.096	0.028	X4	1	0.117
242	0.165	X4 1.0% B	0.022	IL6	0.143	0.075	X4	1	0.117
243	0.157	X4 1.0% C	0.023	IL6	0.134	0.066	X4	1	0.117
244	0.28	X4 0.3% A	0.024	IL6	0.256	0.188	X4	0.3	0.117
245	0.223	X4 0.3% B	0.024	IL6	0.199	0.131	X4	0.3	0.117
246	0.287	X4 0.3% C	0.066	IL6	0.221	0.153	X4	0.3	0.117
247	0.135	Y4 0.3% A	0.03	IL6	0.105	0.037	Y4	0.3	0.117
248	0.181	Y4 0.3% B	0.024	IL6	0.157	0.089	Y4	0.3	0.117
249	0.135	X4 1.0% A	0.023	IL6	0.112	0.044	X4	1	0.117
250	0.127	X4 1.0% B	0.024	IL6	0.103	0.035	X4	1	0.117
251	0.199	X4 1.0% C	0.031	IL6	0.168	0.1	X4	1	0.117
252	0.254	X4 0.3% A	0.026	IL6	0.228	0.16	X4	0.3	0.117
253	0.217	X4 0.3% B	0.029	IL6	0.188	0.12	X4	0.3	0.117
254	0.317	X4 0.3%C	0.054	IL6	0.263	0.195	X4	0.3	0.117
255	0.169	Y4 0.3% A	0.024	IL6	0.145	0.077	Y4	0.3	0.117
256	0.187	Y4 0.3% B	0.045	IL6	0.142	0.074	Y4	0.3	0.117
257	0.108	Y4 0.3% C	0.024	IL6	0.084	0.016	Y4	0.3	0.117
258	0.075	Y4 1.0% A	0.024	IL6	0.051	-0.017	Y4	1	0.117
259	0.084	Y4 1.0% B	0.027	IL6	0.057	-0.011	Y4	1	0.117
260	0.107	Y4 1.0% C	0.025	IL6	0.082	0.014	Y4	1	0.117
261	0.207	Z4 0.3% A	0.027	IL6	0.18	0.112	Z4	0.3	0.117
262	0.274	Z4 0.3% B	0.024	IL6	0.25	0.182	Z4	0.3	0.117
263	0.22	Z4 0.3% C	0.025	IL6	0.195	0.127	Z4	0.3	0.117
264	0.307	Z4 1.0% A	0.034	IL6	0.273	0.205	Z4	1	0.117
265	0.119	Y4 0.3%C	0.023	IL6	0.096	0.028	Y4	0.3	0.117
266	0.078	Y4 1.0% A	0.028	IL6	0.05	-0.018	Y4	1	0.117
267	0.079	Y4 1.0% B	0.022	IL6	0.057	-0.011	Y4	1	0.117
268	0.094	Y4 1.0% C	0.026	IL6	0.068	0	Y4	1	0.117
269	0.19	Z4 0.3% A	0.024	IL6	0.166	0.098	Z4	0.3	0.117
270	0.235	Z4 0.3% B	0.024	IL6	0.211	0.143	Z4	0.3	0.117
271	0.206	Z4 0.3%C	0.049	IL6	0.157	0.089	Z4	0.3	0.117
272	0.276	Z4 1.0% A	0.066	IL6	0.21	0.142	Z4	1	0.117
273	0.155	Z4 1.0% B	0.024	IL6	0.131	0.063	Z4	1	0.117
274	0.134	Z4 1.0% C	0.046	IL6	0.088	0.02	Z4	1	0.117
275	0.154	A4 0.3% A	0.023	IL6	0.131	0.063	A4	0.3	0.117
276	0.195	A4 0.3% B	0.034	IL6	0.161	0.093	A4	0.3	0.117
277	0.204	A4 0.3% C	0.025	IL6	0.179	0.111	A4	0.3	0.117
278	0.161	A4 1.0% A	0.024	IL6	0.137	0.069	A4	1	0.117
279	0.171	A4 1.0% B	0.056	IL6	0.115	0.047	A4	1	0.117
280	0.174	A4 1.0% C	0.025	IL6	0.149	0.081	A4	1	0.117
281	0.185	Z4 1.0% B	0.022	IL6	0.163	0.095	Z4	1	0.117
282	0.14	Z4 1.0% C	0.024	IL6	0.116	0.048	Z4	1	0.117
283	0.189	A4 0.3% A	0.023	IL6	0.166	0.098	A4	0.3	0.117
284	0.203	A4 0.3% B	0.026	IL6	0.177	0.109	A4	0.3	0.117
285	0.227	A4 0.3%C	0.024	IL6	0.203	0.135	A4	0.3	0.117
286	0.186	A4 1.0% A	0.025	IL6	0.161	0.093	A4	1	0.117
287	0.174	A4 1.0% B	0.026	IL6	0.148	0.08	A4	1	0.117
288	0.217	A4 1.0% C	0.065	IL6	0.152	0.084	A4	1	0.117
289	0.065	X4 1.0% A	0.024	IL10	0.041	-0.012	X4	1	0.117
290	0.08	X4 1.0% B	0.025	IL10	0.055	0.002	X4	1	0.117
291	0.077	X4 1.0% C	0.022	IL10	0.055	0.002	X4	1	0.117
292	0.101	X4 0.3% A	0.023	IL10	0.078	0.025	X4	0.3	0.117
293	0.1	X4 0.3% B	0.024	IL10	0.076	0.023	X4	0.3	0.117
294	0.099	X4 0.3% C	0.025	IL10	0.074	0.021	X4	0.3	0.117
295	0.102	Y4 0.3% A	0.028	IL10	0.074	0.021	Y4	0.3	0.117
296	0.101	Y4 0.3% B	0.025	IL10	0.076	0.023	Y4	0.3	0.117
297	0.068	X4 1.0% A	0.027	IL10	0.041	-0.012	X4	1	0.117
298	0.08	X4 1.0% B	0.028	IL10	0.052	-0.001	X4	1	0.117
299	0.078	X4 1.0% C	0.024	IL10	0.054	0.001	X4	1	0.117
300	0.103	X4 0.3% A	0.026	IL10	0.077	0.024	X4	0.3	0.117
301	0.104	X4 0.3% B	0.026	IL10	0.078	0.025	X4	0.3	0.117
302	0.103	X4 0.3%C	0.023	IL10	0.08	0.027	X4	0.3	0.117
303	0.103	Y4 0.3% A	0.026	IL10	0.077	0.024	Y4	0.3	0.117
304	0.099	Y4 0.3% B	0.025	IL10	0.074	0.021	Y4	0.3	0.117
305	0.093	Y4 0.3% C	0.024	IL10	0.069	0.016	Y4	0.3	0.117
306	0.067	Y4 1.0% A	0.024	IL10	0.043	-0.01	Y4	1	0.117
307	0.074	Y4 1.0% B	0.025	IL10	0.049	-0.004	Y4	1	0.117
308	0.079	Y4 1.0% C	0.022	IL10	0.057	0.004	Y4	1	0.117
309	0.107	Z4 0.3% A	0.023	IL10	0.084	0.031	Z4	0.3	0.117
310	0.108	Z4 0.3% B	0.023	IL10	0.085	0.032	Z4	0.3	0.117
311	0.117	Z4 0.3% C	0.036	IL10	0.081	0.028	Z4	0.3	0.117
312	0.108	Z4 1.0% A	0.024	IL10	0.084	0.031	Z4	1	0.117
313	0.095	Y4 0.3%C	0.024	IL10	0.071	0.018	Y4	0.3	0.117
314	0.068	Y4 1.0% A	0.025	IL10	0.043	-0.01	Y4	1	0.117
315	0.076	Y4 1.0% B	0.023	IL10	0.053	0	Y4	1	0.117
316	0.08	Y4 1.0% C	0.023	IL10	0.057	0.004	Y4	1	0.117
317	0.113	Z4 0.3% A	0.022	IL10	0.091	0.038	Z4	0.3	0.117
318	0.112	Z4 0.3% B	0.024	IL10	0.088	0.035	Z4	0.3	0.117
319	0.105	Z4 0.3%C	0.026	IL10	0.079	0.026	Z4	0.3	0.117
320	0.126	Z4 1.0% A	0.034	IL10	0.092	0.039	Z4	1	0.117
321	0.103	Z4 1.0% B	0.021	IL10	0.082	0.029	Z4	1	0.117
322	0.096	Z4 1.0% C	0.025	IL10	0.071	0.018	Z4	1	0.117
323	0.079	A4 0.3% A	0.022	IL10	0.057	0.004	A4	0.3	0.117
324	0.083	A4 0.3% B	0.026	IL10	0.057	0.004	A4	0.3	0.117
325	0.096	A4 0.3% C	0.039	IL10	0.057	0.004	A4	0.3	0.117
326	0.075	A4 1.0% A	0.024	IL10	0.051	-0.002	A4	1	0.117
327	0.076	A4 1.0% B	0.027	IL10	0.049	-0.004	A4	1	0.117
328	0.077	A4 1.0% C	0.024	IL10	0.053	0	A4	1	0.117
329	0.11	Z4 1.0% B	0.021	IL10	0.089	0.036	Z4	1	0.117
330	0.092	Z4 1.0% C	0.021	IL10	0.071	0.018	Z4	1	0.117
331	0.077	A4 0.3% A	0.02	IL10	0.057	0.004	A4	0.3	0.117
332	0.086	A4 0.3% B	0.031	IL10	0.055	0.002	A4	0.3	0.117
333	0.08	A4 0.3%C	0.024	IL10	0.056	0.003	A4	0.3	0.117
334	0.072	A4 1.0% A	0.021	IL10	0.051	-0.002	A4	1	0.117
335	0.076	A4 1.0% B	0.026	IL10	0.05	-0.003	A4	1	0.117
336	0.087	A4 1.0% C	0.033	IL10	0.054	0.001	A4	1	0.117
337	0.066	X4 1.0% A	0.024	IL10	0.042	-0.012	X4	1	0.117
338	0.079	X4 1.0% B	0.023	IL10	0.056	0.002	X4	1	0.117
339	0.077	X4 1.0% C	0.022	IL10	0.055	0.001	X4	1	0.117
340	0.102	X4 0.3% A	0.023	IL10	0.079	0.025	X4	0.3	0.117
341	0.102	X4 0.3% B	0.026	IL10	0.076	0.022	X4	0.3	0.117
342	0.097	X4 0.3% C	0.023	IL10	0.074	0.02	X4	0.3	0.117
343	0.106	Y4 0.3% A	0.031	IL10	0.075	0.021	Y4	0.3	0.117
344	0.105	Y4 0.3% B	0.029	IL10	0.076	0.022	Y4	0.3	0.117
345	0.064	X4 1.0% A	0.024	IL10	0.04	-0.014	X4	1	0.117
346	0.085	X4 1.0% B	0.034	IL10	0.051	-0.003	X4	1	0.117
347	0.077	X4 1.0% C	0.023	IL10	0.054	0	X4	1	0.117
348	0.104	X4 0.3% A	0.026	IL10	0.078	0.024	X4	0.3	0.117
349	0.103	X4 0.3% B	0.025	IL10	0.078	0.024	X4	0.3	0.117
350	0.104	X4 0.3%C	0.023	IL10	0.081	0.027	X4	0.3	0.117
351	0.103	Y4 0.3% A	0.026	IL10	0.077	0.023	Y4	0.3	0.117
352	0.101	Y4 0.3% B	0.026	IL10	0.075	0.021	Y4	0.3	0.117
353	0.098	Y4 0.3% C	0.028	IL10	0.07	0.016	Y4	0.3	0.117
354	0.069	Y4 1.0% A	0.025	IL10	0.044	-0.01	Y4	1	0.117
355	0.077	Y4 1.0% B	0.027	IL10	0.05	-0.004	Y4	1	0.117
356	0.081	Y4 1.0% C	0.024	IL10	0.057	0.003	Y4	1	0.117
357	0.109	Z4 0.3% A	0.024	IL10	0.085	0.031	Z4	0.3	0.117
358	0.109	Z4 0.3% B	0.025	IL10	0.084	0.03	Z4	0.3	0.117
359	0.104	Z4 0.3% C	0.026	IL10	0.078	0.024	Z4	0.3	0.117
360	0.11	Z4 1.0% A	0.026	IL10	0.084	0.03	Z4	1	0.117
361	0.095	Y4 0.3%C	0.024	IL10	0.071	0.017	Y4	0.3	0.117
362	0.069	Y4 1.0% A	0.025	IL10	0.044	-0.01	Y4	1	0.117
363	0.077	Y4 1.0% B	0.025	IL10	0.052	-0.002	Y4	1	0.117
364	0.08	Y4 1.0% C	0.022	IL10	0.058	0.004	Y4	1	0.117
365	0.115	Z4 0.3% A	0.023	IL10	0.092	0.038	Z4	0.3	0.117
366	0.112	Z4 0.3% B	0.024	IL10	0.088	0.034	Z4	0.3	0.117
367	0.115	Z4 0.3%C	0.035	IL10	0.08	0.026	Z4	0.3	0.117
368	0.129	Z4 1.0% A	0.037	IL10	0.092	0.038	Z4	1	0.117
369	0.106	Z4 1.0% B	0.023	IL10	0.083	0.029	Z4	1	0.117
370	0.096	Z4 1.0% C	0.024	IL10	0.072	0.018	Z4	1	0.117
371	0.081	A4 0.3% A	0.023	IL10	0.058	0.004	A4	0.3	0.117
372	0.08	A4 0.3% B	0.024	IL10	0.056	0.002	A4	0.3	0.117
373	0.091	A4 0.3% C	0.033	IL10	0.058	0.004	A4	0.3	0.117
374	0.074	A4 1.0% A	0.023	IL10	0.051	-0.003	A4	1	0.117
375	0.073	A4 1.0% B	0.024	IL10	0.049	-0.005	A4	1	0.117
376	0.078	A4 1.0% C	0.024	IL10	0.054	0	A4	1	0.117
377	0.109	Z4 1.0% B	0.021	IL10	0.088	0.034	Z4	1	0.117
378	0.093	Z4 1.0% C	0.022	IL10	0.071	0.017	Z4	1	0.117
379	0.083	A4 0.3% A	0.026	IL10	0.057	0.003	A4	0.3	0.117
380	0.08	A4 0.3% B	0.024	IL10	0.056	0.002	A4	0.3	0.117
381	0.078	A4 0.3%C	0.022	IL10	0.056	0.002	A4	0.3	0.117
382	0.072	A4 1.0% A	0.022	IL10	0.05	-0.004	A4	1	0.117
383	0.074	A4 1.0% B	0.025	IL10	0.049	-0.005	A4	1	0.117
384	0.103	A4 1.0% C	0.048	IL10	0.055	0.001	A4	1	0.117
385	0.066	X4 1.0% A	0.024	IL10	0.042	-0.012	X4	1	0.117
386	0.077	X4 1.0% B	0.023	IL10	0.054	0	X4	1	0.117
387	0.077	X4 1.0% C	0.023	IL10	0.054	0	X4	1	0.117
388	0.101	X4 0.3% A	0.023	IL10	0.078	0.024	X4	0.3	0.117
389	0.101	X4 0.3% B	0.026	IL10	0.075	0.021	X4	0.3	0.117
390	0.099	X4 0.3% C	0.024	IL10	0.075	0.021	X4	0.3	0.117
391	0.107	Y4 0.3% A	0.031	IL10	0.076	0.022	Y4	0.3	0.117
392	0.106	Y4 0.3% B	0.029	IL10	0.077	0.023	Y4	0.3	0.117
393	0.064	X4 1.0% A	0.024	IL10	0.04	-0.014	X4	1	0.117
394	0.088	X4 1.0% B	0.036	IL10	0.052	-0.002	X4	1	0.117
395	0.078	X4 1.0% C	0.024	IL10	0.054	0	X4	1	0.117
396	0.105	X4 0.3% A	0.026	IL10	0.079	0.025	X4	0.3	0.117
397	0.103	X4 0.3% B	0.025	IL10	0.078	0.024	X4	0.3	0.117
398	0.103	X4 0.3%C	0.023	IL10	0.08	0.026	X4	0.3	0.117
399	0.104	Y4 0.3% A	0.026	IL10	0.078	0.024	Y4	0.3	0.117
400	0.101	Y4 0.3% B	0.026	IL10	0.075	0.021	Y4	0.3	0.117
401	0.097	Y4 0.3% C	0.028	IL10	0.069	0.015	Y4	0.3	0.117
402	0.07	Y4 1.0% A	0.026	IL10	0.044	-0.01	Y4	1	0.117
403	0.076	Y4 1.0% B	0.027	IL10	0.049	-0.005	Y4	1	0.117
404	0.081	Y4 1.0% C	0.024	IL10	0.057	0.003	Y4	1	0.117
405	0.11	Z4 0.3% A	0.025	IL10	0.085	0.031	Z4	0.3	0.117
406	0.107	Z4 0.3% B	0.024	IL10	0.083	0.029	Z4	0.3	0.117
407	0.104	Z4 0.3% C	0.026	IL10	0.078	0.024	Z4	0.3	0.117
408	0.107	Z4 1.0% A	0.023	IL10	0.084	0.03	Z4	1	0.117
409	0.097	Y4 0.3%C	0.024	IL10	0.073	0.019	Y4	0.3	0.117
410	0.069	Y4 1.0% A	0.025	IL10	0.044	-0.01	Y4	1	0.117
411	0.077	Y4 1.0% B	0.025	IL10	0.052	-0.002	Y4	1	0.117
412	0.081	Y4 1.0% C	0.023	IL10	0.058	0.004	Y4	1	0.117
413	0.115	Z4 0.3% A	0.023	IL10	0.092	0.038	Z4	0.3	0.117
414	0.112	Z4 0.3% B	0.024	IL10	0.088	0.034	Z4	0.3	0.117
415	0.116	Z4 0.3%C	0.036	IL10	0.08	0.026	Z4	0.3	0.117
416	0.128	Z4 1.0% A	0.037	IL10	0.091	0.037	Z4	1	0.117
417	0.106	Z4 1.0% B	0.022	IL10	0.084	0.03	Z4	1	0.117
418	0.096	Z4 1.0% C	0.024	IL10	0.072	0.018	Z4	1	0.117
419	0.08	A4 0.3% A	0.023	IL10	0.057	0.003	A4	0.3	0.117
420	0.08	A4 0.3% B	0.023	IL10	0.057	0.003	A4	0.3	0.117
421	0.09	A4 0.3% C	0.033	IL10	0.057	0.003	A4	0.3	0.117
422	0.072	A4 1.0% A	0.021	IL10	0.051	-0.003	A4	1	0.117
423	0.073	A4 1.0% B	0.024	IL10	0.049	-0.005	A4	1	0.117
424	0.079	A4 1.0% C	0.024	IL10	0.055	0.001	A4	1	0.117
425	0.11	Z4 1.0% B	0.022	IL10	0.088	0.034	Z4	1	0.117
426	0.092	Z4 1.0% C	0.021	IL10	0.071	0.017	Z4	1	0.117
427	0.083	A4 0.3% A	0.026	IL10	0.057	0.003	A4	0.3	0.117
428	0.08	A4 0.3% B	0.024	IL10	0.056	0.002	A4	0.3	0.117
429	0.079	A4 0.3%C	0.023	IL10	0.056	0.002	A4	0.3	0.117
430	0.073	A4 1.0% A	0.022	IL10	0.051	-0.003	A4	1	0.117
431	0.075	A4 1.0% B	0.025	IL10	0.05	-0.004	A4	1	0.117
432	0.105	A4 1.0% C	0.049	IL10	0.056	0.002	A4	1	0.117
433	0.096	X4 1.0% A	0.023	TGFB	0.073	-0.054	X4	1	0.117
434	0.093	X4 1.0% B	0.028	TGFB	0.065	-0.062	X4	1	0.117
435	0.086	X4 1.0% C	0.023	TGFB	0.063	-0.064	X4	1	0.117
436	0.085	X4 0.3% A	0.024	TGFB	0.061	-0.066	X4	0.3	0.117
437	0.099	X4 0.3% B	0.036	TGFB	0.063	-0.064	X4	0.3	0.117
438	0.119	X4 0.3% C	0.053	TGFB	0.066	-0.061	X4	0.3	0.117
439	0.148	Y4 0.3% A	0.086	TGFB	0.062	-0.065	Y4	0.3	0.117
440	0.116	Y4 0.3% B	0.048	TGFB	0.068	-0.059	Y4	0.3	0.117
441	0.088	X4 1.0% A	0.023	TGFB	0.065	-0.062	X4	1	0.117
442	0.132	X4 1.0% B	0.068	TGFB	0.064	-0.063	X4	1	0.117
443	0.083	X4 1.0% C	0.023	TGFB	0.06	-0.067	X4	1	0.117
444	0.086	X4 0.3% A	0.026	TGFB	0.06	-0.067	X4	0.3	0.117
445	0.088	X4 0.3% B	0.029	TGFB	0.059	-0.068	X4	0.3	0.117
446	0.088	X4 0.3%C	0.024	TGFB	0.064	-0.063	X4	0.3	0.117
447	0.087	Y4 0.3% A	0.025	TGFB	0.062	-0.065	Y4	0.3	0.117
448	0.095	Y4 0.3% B	0.026	TGFB	0.069	-0.058	Y4	0.3	0.117
449	0.086	Y4 0.3% C	0.022	TGFB	0.064	-0.063	Y4	0.3	0.117
450	0.082	Y4 1.0% A	0.022	TGFB	0.06	-0.067	Y4	1	0.117
451	0.084	Y4 1.0% B	0.023	TGFB	0.061	-0.066	Y4	1	0.117
452	0.092	Y4 1.0% C	0.03	TGFB	0.062	-0.065	Y4	1	0.117
453	0.083	Z4 0.3% A	0.021	TGFB	0.062	-0.065	Z4	0.3	0.117
454	0.087	Z4 0.3% B	0.024	TGFB	0.063	-0.064	Z4	0.3	0.117
455	0.09	Z4 0.3% C	0.027	TGFB	0.063	-0.064	Z4	0.3	0.117
456	0.095	Z4 1.0% A	0.027	TGFB	0.068	-0.059	Z4	1	0.117
457	0.085	Y4 0.3%C	0.022	TGFB	0.063	-0.064	Y4	0.3	0.117
458	0.103	Y4 1.0% A	0.042	TGFB	0.061	-0.066	Y4	1	0.117
459	0.085	Y4 1.0% B	0.025	TGFB	0.06	-0.067	Y4	1	0.117
460	0.082	Y4 1.0% C	0.022	TGFB	0.06	-0.067	Y4	1	0.117
461	0.083	Z4 0.3% A	0.023	TGFB	0.06	-0.067	Z4	0.3	0.117
462	0.093	Z4 0.3% B	0.032	TGFB	0.061	-0.066	Z4	0.3	0.117
463	0.086	Z4 0.3%C	0.025	TGFB	0.061	-0.066	Z4	0.3	0.117
464	0.105	Z4 1.0% A	0.036	TGFB	0.069	-0.058	Z4	1	0.117
465	0.203	Z4 1.0% B	0.128	TGFB	0.075	-0.052	Z4	1	0.117
466	0.084	Z4 1.0% C	0.024	TGFB	0.06	-0.067	Z4	1	0.117
467	0.085	A4 0.3% A	0.024	TGFB	0.061	-0.066	A4	0.3	0.117
468	0.084	A4 0.3% B	0.021	TGFB	0.063	-0.064	A4	0.3	0.117
469	0.167	A4 0.3% C	0.102	TGFB	0.065	-0.062	A4	0.3	0.117
470	0.089	A4 1.0% A	0.024	TGFB	0.065	-0.062	A4	1	0.117
471	0.088	A4 1.0% B	0.023	TGFB	0.065	-0.062	A4	1	0.117
472	0.091	A4 1.0% C	0.022	TGFB	0.069	-0.058	A4	1	0.117
473	0.091	Z4 1.0% B	0.025	TGFB	0.066	-0.061	Z4	1	0.117
474	0.086	Z4 1.0% C	0.027	TGFB	0.059	-0.068	Z4	1	0.117
475	0.086	A4 0.3% A	0.024	TGFB	0.062	-0.065	A4	0.3	0.117
476	0.117	A4 0.3% B	0.056	TGFB	0.061	-0.066	A4	0.3	0.117
477	0.089	A4 0.3%C	0.028	TGFB	0.061	-0.066	A4	0.3	0.117
478	0.095	A4 1.0% A	0.029	TGFB	0.066	-0.061	A4	1	0.117
479	0.097	A4 1.0% B	0.029	TGFB	0.068	-0.059	A4	1	0.117
480	0.206	A4 1.0% C	0.126	TGFB	0.08	-0.047	A4	1	0.117
481	0.096	X4 1.0% A	0.023	TGFB	0.073	-0.061	X4	1	0.117
482	0.087	X4 1.0% B	0.024	TGFB	0.063	-0.071	X4	1	0.117
483	0.086	X4 1.0% C	0.023	TGFB	0.063	-0.071	X4	1	0.117
484	0.084	X4 0.3% A	0.023	TGFB	0.061	-0.073	X4	0.3	0.117
485	0.089	X4 0.3% B	0.028	TGFB	0.061	-0.073	X4	0.3	0.117
486	0.12	X4 0.3% C	0.053	TGFB	0.067	-0.067	X4	0.3	0.117
487	0.143	Y4 0.3% A	0.079	TGFB	0.064	-0.07	Y4	0.3	0.117
488	0.129	Y4 0.3% B	0.059	TGFB	0.07	-0.064	Y4	0.3	0.117
489	0.092	X4 1.0% A	0.027	TGFB	0.065	-0.069	X4	1	0.117
490	0.088	X4 1.0% B	0.028	TGFB	0.06	-0.074	X4	1	0.117
491	0.083	X4 1.0% C	0.024	TGFB	0.059	-0.075	X4	1	0.117
492	0.086	X4 0.3% A	0.026	TGFB	0.06	-0.074	X4	0.3	0.117
493	0.082	X4 0.3% B	0.022	TGFB	0.06	-0.074	X4	0.3	0.117
494	0.088	X4 0.3%C	0.024	TGFB	0.064	-0.07	X4	0.3	0.117
495	0.088	Y4 0.3% A	0.025	TGFB	0.063	-0.071	Y4	0.3	0.117
496	0.095	Y4 0.3% B	0.026	TGFB	0.069	-0.065	Y4	0.3	0.117
497	0.087	Y4 0.3% C	0.025	TGFB	0.062	-0.072	Y4	0.3	0.117
498	0.083	Y4 1.0% A	0.023	TGFB	0.06	-0.074	Y4	1	0.117
499	0.085	Y4 1.0% B	0.025	TGFB	0.06	-0.074	Y4	1	0.117
500	0.086	Y4 1.0% C	0.025	TGFB	0.061	-0.073	Y4	1	0.117
501	0.085	Z4 0.3% A	0.023	TGFB	0.062	-0.072	Z4	0.3	0.117
502	0.086	Z4 0.3% B	0.023	TGFB	0.063	-0.071	Z4	0.3	0.117
503	0.091	Z4 0.3% C	0.027	TGFB	0.064	-0.07	Z4	0.3	0.117
504	0.096	Z4 1.0% A	0.027	TGFB	0.069	-0.065	Z4	1	0.117
505	0.086	Y4 0.3%C	0.023	TGFB	0.063	-0.071	Y4	0.3	0.117
506	0.086	Y4 1.0% A	0.026	TGFB	0.06	-0.074	Y4	1	0.117
507	0.088	Y4 1.0% B	0.029	TGFB	0.059	-0.075	Y4	1	0.117
508	0.083	Y4 1.0% C	0.023	TGFB	0.06	-0.074	Y4	1	0.117
509	0.084	Z4 0.3% A	0.025	TGFB	0.059	-0.075	Z4	0.3	0.117
510	0.106	Z4 0.3% B	0.043	TGFB	0.063	-0.071	Z4	0.3	0.117
511	0.086	Z4 0.3%C	0.025	TGFB	0.061	-0.073	Z4	0.3	0.117
512	0.095	Z4 1.0% A	0.026	TGFB	0.069	-0.065	Z4	1	0.117
513	0.196	Z4 1.0% B	0.132	TGFB	0.064	-0.07	Z4	1	0.117
514	0.087	Z4 1.0% C	0.028	TGFB	0.059	-0.075	Z4	1	0.117
515	0.085	A4 0.3% A	0.024	TGFB	0.061	-0.073	A4	0.3	0.117
516	0.085	A4 0.3% B	0.022	TGFB	0.063	-0.071	A4	0.3	0.117
517	0.107	A4 0.3% C	0.045	TGFB	0.062	-0.072	A4	0.3	0.117
518	0.088	A4 1.0% A	0.024	TGFB	0.064	-0.07	A4	1	0.117
519	0.094	A4 1.0% B	0.029	TGFB	0.065	-0.069	A4	1	0.117
520	0.091	A4 1.0% C	0.022	TGFB	0.069	-0.065	A4	1	0.117
521	0.089	Z4 1.0% B	0.023	TGFB	0.066	-0.068	Z4	1	0.117
522	0.085	Z4 1.0% C	0.025	TGFB	0.06	-0.074	Z4	1	0.117
523	0.085	A4 0.3% A	0.023	TGFB	0.062	-0.072	A4	0.3	0.117
524	0.14	A4 0.3% B	0.077	TGFB	0.063	-0.071	A4	0.3	0.117
525	0.085	A4 0.3%C	0.024	TGFB	0.061	-0.073	A4	0.3	0.117
526	0.093	A4 1.0% A	0.027	TGFB	0.066	-0.068	A4	1	0.117
527	0.094	A4 1.0% B	0.027	TGFB	0.067	-0.067	A4	1	0.117
528	0.184	A4 1.0% C	0.104	TGFB	0.08	-0.054	A4	1	0.117
529	0.096	X4 1.0% A	0.022	TGFB	0.074	-0.059	X4	1	0.117
530	0.089	X4 1.0% B	0.024	TGFB	0.065	-0.068	X4	1	0.117
531	0.086	X4 1.0% C	0.023	TGFB	0.063	-0.07	X4	1	0.117
532	0.084	X4 0.3% A	0.023	TGFB	0.061	-0.072	X4	0.3	0.117
533	0.09	X4 0.3% B	0.028	TGFB	0.062	-0.071	X4	0.3	0.117
534	0.103	X4 0.3% C	0.039	TGFB	0.064	-0.069	X4	0.3	0.117
535	0.14	Y4 0.3% A	0.076	TGFB	0.064	-0.069	Y4	0.3	0.117
536	0.128	Y4 0.3% B	0.059	TGFB	0.069	-0.064	Y4	0.3	0.117
537	0.089	X4 1.0% A	0.024	TGFB	0.065	-0.068	X4	1	0.117
538	0.089	X4 1.0% B	0.027	TGFB	0.062	-0.071	X4	1	0.117
539	0.084	X4 1.0% C	0.023	TGFB	0.061	-0.072	X4	1	0.117
540	0.086	X4 0.3% A	0.026	TGFB	0.06	-0.073	X4	0.3	0.117
541	0.082	X4 0.3% B	0.022	TGFB	0.06	-0.073	X4	0.3	0.117
542	0.087	X4 0.3%C	0.023	TGFB	0.064	-0.069	X4	0.3	0.117
543	0.089	Y4 0.3% A	0.025	TGFB	0.064	-0.069	Y4	0.3	0.117
544	0.096	Y4 0.3% B	0.026	TGFB	0.07	-0.063	Y4	0.3	0.117
545	0.088	Y4 0.3% C	0.024	TGFB	0.064	-0.069	Y4	0.3	0.117
546	0.084	Y4 1.0% A	0.023	TGFB	0.061	-0.072	Y4	1	0.117
547	0.086	Y4 1.0% B	0.024	TGFB	0.062	-0.071	Y4	1	0.117
548	0.087	Y4 1.0% C	0.025	TGFB	0.062	-0.071	Y4	1	0.117
549	0.085	Z4 0.3% A	0.023	TGFB	0.062	-0.071	Z4	0.3	0.117
550	0.086	Z4 0.3% B	0.022	TGFB	0.064	-0.069	Z4	0.3	0.117
551	0.091	Z4 0.3% C	0.026	TGFB	0.065	-0.068	Z4	0.3	0.117
552	0.097	Z4 1.0% A	0.027	TGFB	0.07	-0.063	Z4	1	0.117
553	0.087	Y4 0.3%C	0.023	TGFB	0.064	-0.069	Y4	0.3	0.117
554	0.085	Y4 1.0% A	0.025	TGFB	0.06	-0.073	Y4	1	0.117
555	0.086	Y4 1.0% B	0.027	TGFB	0.059	-0.074	Y4	1	0.117
556	0.083	Y4 1.0% C	0.023	TGFB	0.06	-0.073	Y4	1	0.117
557	0.084	Z4 0.3% A	0.023	TGFB	0.061	-0.072	Z4	0.3	0.117
558	0.11	Z4 0.3% B	0.046	TGFB	0.064	-0.069	Z4	0.3	0.117
559	0.086	Z4 0.3%C	0.023	TGFB	0.063	-0.07	Z4	0.3	0.117
560	0.094	Z4 1.0% A	0.025	TGFB	0.069	-0.064	Z4	1	0.117
561	0.175	Z4 1.0% B	0.107	TGFB	0.068	-0.065	Z4	1	0.117
562	0.087	Z4 1.0% C	0.027	TGFB	0.06	-0.073	Z4	1	0.117
563	0.085	A4 0.3% A	0.023	TGFB	0.062	-0.071	A4	0.3	0.117
564	0.084	A4 0.3% B	0.021	TGFB	0.063	-0.07	A4	0.3	0.117
565	0.108	A4 0.3% C	0.045	TGFB	0.063	-0.07	A4	0.3	0.117
566	0.087	A4 1.0% A	0.023	TGFB	0.064	-0.069	A4	1	0.117
567	0.093	A4 1.0% B	0.027	TGFB	0.066	-0.067	A4	1	0.117
568	0.092	A4 1.0% C	0.022	TGFB	0.07	-0.063	A4	1	0.117
569	0.089	Z4 1.0% B	0.022	TGFB	0.067	-0.066	Z4	1	0.117
570	0.086	Z4 1.0% C	0.026	TGFB	0.06	-0.073	Z4	1	0.117
571	0.086	A4 0.3% A	0.023	TGFB	0.063	-0.07	A4	0.3	0.117
572	0.141	A4 0.3% B	0.077	TGFB	0.064	-0.069	A4	0.3	0.117
573	0.086	A4 0.3%C	0.023	TGFB	0.063	-0.07	A4	0.3	0.117
574	0.092	A4 1.0% A	0.026	TGFB	0.066	-0.067	A4	1	0.117
575	0.095	A4 1.0% B	0.026	TGFB	0.069	-0.064	A4	1	0.117
576	0.186	A4 1.0% C	0.105	TGFB	0.081	-0.052	A4	1	0.117

## Sheet: Figure 2G
Statistic	Cells	Celltype	Sample	Matrix		Statistics:
6.86	10475	CD45	P1250T	Stiff		Celltype	pvalue	Method
17.8	1867	CD8T	P1250T	Stiff		Central memory T-cell	0.04	one-sided t-test
3.11	58	Central memory	P1250T	Stiff		Effector memory T-cell	0.017	one-sided t-test
37.7	703	Effector memory	P1250T	Stiff		Naive T-cell	0.08916	one-sided t-test
22.2	414	Naive T	P1250T	Stiff		Temra	0.012	one-sided t-test
26.1	488	Terminally differentiated T-cells	P1250T	Stiff		CD8T	0.02	one-sided t-test
14.8	24798	CD45	P1250T	Soft
0.69	172	CD8T	P1250T	Soft
1.16	2	Central memory	P1250T	Soft
6.4	11	Effector memory	P1250T	Soft
69.8	120	Naive T	P1250T	Soft
10.5	18	Terminally differentiated T-cells	P1250T	Soft
4.1	3430	CD45	P1435T	Stiff
50.5	1733	CD8T	P1435T	Stiff
2.42	42	Central memory	P1435T	Stiff
32.9	571	Effector memory	P1435T	Stiff
37.9	656	Naive T	P1435T	Stiff
21	364	Terminally differentiated T-cells	P1435T	Stiff
6.86	9689	CD45	P1435T	Soft
13.7	1332	CD8T	P1435T	Soft
4.35	58	Central memory	P1435T	Soft
38.4	511	Effector memory	P1435T	Soft
15.3	204	Naive T	P1435T	Soft
26	346	Terminally differentiated T-cells	P1435T	Soft
6.76	8068	CD45	P1158T	Stiff
32.7	2642	CD8T	P1158T	Stiff
4.24	112	Central memory	P1158T	Stiff
41.5	1096	Effector memory	P1158T	Stiff
16.9	446	Naive T	P1158T	Stiff
24.9	659	Terminally differentiated T-cells	P1158T	Stiff
6.05	37994	CD45	P1158T	Soft
0.48	181	CD8T	P1158T	Soft
4.42	8	Central memory	P1158T	Soft
17.1	31	Effector memory	P1158T	Soft
27.1	49	Naive T	P1158T	Soft
9.94	18	Terminally differentiated T-cells	P1158T	Soft

## Sheet: Figure 2J
Median	Patient	Sample	Marker	Normalized value
121703	P1565T	soft	CD163	1		Column1	Pvalue	Method	Column2
116931	P1565T	stiff	CD163	0.96079		CD163	0.004	Wilcox one-sided
22060	P1565T	soft	CD206	1		CD206	0.041	Wilcox one-sided
21817	P1565T	stiff	CD206	0.988985
89267	P1824T	soft	CD163	1
72663	P1824T	stiff	CD163	0.813996
14439	P1824T	soft	CD206	1
12767	P1824T	stiff	CD206	0.884203
71419	P1852T	soft	CD163	1
87682	P1852T	stiff	CD163	1.22771
8542	P1852T	soft	CD206	1
10946	P1852T	stiff	CD206	1.28143
119601	P1823T	soft	CD163	1
91563	P1823T	stiff	CD163	0.765571
8759	P1823T	soft	CD206	1
6995	P1823T	stiff	CD206	0.798607
81761	P1566T	soft	CD163	1
78510	P1566T	stiff	CD163	0.960238
12136	P1566T	soft	CD206	1
15767	P1566T	stiff	CD206	1.29919
29520	P1250T	stiff	CD163	0.714407
41321	P1250T	soft	CD163	1
217619	P1250T	stiff	CD80	0.764958
284485	P1250T	soft	CD80	1
138080	P1250T	stiff	CD206	0.119035
1160000	P1250T	soft	CD206	1
37187	P1250T	stiff	CD86	0.676989
54930	P1250T	soft	CD86	1
13443	P1435T	stiff	CD163	0.610907
22005	P1435T	soft	CD163	1
81720	P1435T	stiff	CD80	0.501334
163005	P1435T	soft	CD80	1
648000	P1435T	stiff	CD206	0.682824
949000	P1435T	soft	CD206	1
44494	P1435T	stiff	CD86	1.09177
40754	P1435T	soft	CD86	1
83425	P1158T	stiff	CD163	0.903513
92334	P1158T	soft	CD163	1
13440	P1158T	stiff	CD80	0.846934
15869	P1158T	soft	CD80	1
70614	P1158T	stiff	CD206	0.254905
277021	P1158T	soft	CD206	1
68477	P1158T	stiff	CD86	0.810686
84468	P1158T	soft	CD86	1

[truncated: 16 more sheets: Figure 4B, Supple 6B, Figure 4C, Supple 4E, Figure 4D, Figure 4E-F, Figure 4G, Figure 5C-G, Figure 6B, Supple 3C, Supple 3E, List of patient samples, scRNA sample identity (2), DE genes of macrophages. (3), Magrophage gene sets (2), GSEA cell identity gene sets, GSEA immune gene sets, List of all packages R]
